# Supplementary material for: Bis{2-eth­oxy-6-[2-(isopropyl­ammonio)ethyl­imino­meth­yl]phenolato}dithio­cyanato­nickel(II)
Source: Acta Crystallogr Sect E Struct Rep Online. 2010 Jan 9;66(Pt 2):m118. doi: 10.1107/S1600536809055780 (PMC2979711; doi:10.1107/S1600536809055780)
Supplement: Supplementary file 2 [file e-66-0m118-Isup2.hkl]

# 
# h,k,l, Fc-squared, Fo-squared, sigma(Fo-squared) and status flag 
# 
data_I
_shelx_title ' C2c in C2/c' 
_shelx_refln_list_code          4 
_shelx_F_calc_maximum      404.44 
_exptl_crystal_F_000      1432.00 
_reflns_d_resolution_high  0.7875 
 
loop_ 
 _symmetry_equiv_pos_as_xyz 
 'x, y, z' 
 '-x, y, -z+1/2' 
 'x+1/2, y+1/2, z' 
 '-x+1/2, y+1/2, -z+1/2' 
 '-x, -y, -z' 
 'x, -y, z-1/2' 
 '-x+1/2, -y+1/2, -z' 
 'x+1/2, -y+1/2, z-1/2' 
 
_cell_length_a    24.9578 
_cell_length_b    14.0161 
_cell_length_c     9.6126 
_cell_angle_alpha  90.000 
_cell_angle_beta   91.730 
_cell_angle_gamma  90.000 
 
_shelx_F_squared_multiplier     1.000 
 
loop_ 
 _refln_index_h 
 _refln_index_k 
 _refln_index_l 
 _refln_F_squared_calc 
 _refln_F_squared_meas 
 _refln_F_squared_sigma 
 _refln_observed_status 
   2   0   0   109074.48    94693.84   1797.20 o 
   6   0   0     6541.04     5732.65    154.18 o 
   8   0   0     3492.45     2903.81    114.47 o 
  10   0   0     7849.40     7499.60    163.52 o 
  12   0   0     8658.72     8621.85    479.67 o 
  14   0   0     8441.42     8281.01    181.61 o 
  16   0   0    25843.35    26724.44    545.86 o 
  18   0   0     1056.10     1095.82    140.94 o 
  20   0   0      106.15      146.26     45.69 o 
  22   0   0      457.31      532.62    104.34 o 
  24   0   0      494.39      744.42    121.47 o 
  26   0   0      103.47       91.88     90.33 o 
  28   0   0      386.82      552.86    129.26 o 
  30   0   0     1081.60     1298.84    183.77 o 
   1   1   0     3226.40     2871.85    126.26 o 
   3   1   0     7401.96     7121.42    112.18 o 
   5   1   0     2529.06     2449.03     49.06 o 
   7   1   0     6732.00     6172.45    120.89 o 
   9   1   0     3910.41     4024.20     69.33 o 
  11   1   0     3613.53     3519.07     91.71 o 
  13   1   0     1706.19     1769.72     52.09 o 
  15   1   0       37.33       14.31     18.66 o 
  17   1   0      890.38      958.08     49.59 o 
  19   1   0      757.27      666.83     55.13 o 
  21   1   0      176.84      140.99     67.74 o 
  23   1   0       60.35      140.16     57.26 o 
  25   1   0      316.75      320.45     73.78 o 
  27   1   0      726.57     1015.71    205.57 o 
  29   1   0      754.54      895.37    110.11 o 
  31   1   0        0.70       38.46     75.96 o 
   0   2   0    10202.85    10618.09    228.93 o 
   2   2   0      914.88      981.08     25.09 o 
   4   2   0     8346.46     8909.57    150.76 o 
   6   2   0     2010.82     1771.80     48.10 o 
   8   2   0      171.08      322.49     20.50 o 
  10   2   0     1772.42     1654.41     66.54 o 
  12   2   0      159.95      131.83     20.42 o 
  14   2   0     7660.04     7497.49    122.44 o 
  16   2   0    14192.38    14592.78    209.14 o 
  18   2   0     1802.78     1933.78     66.29 o 
  20   2   0     2286.77     2312.26     93.14 o 
  22   2   0     1256.80     1327.70    115.24 o 
  24   2   0      434.23      553.54     81.29 o 
  26   2   0      990.79     1137.08    109.02 o 
  28   2   0      188.24      179.75     75.53 o 
  30   2   0       27.09       -9.68     71.17 o 
   1   3   0    36765.79    38583.42    324.98 o 
   3   3   0    41055.38    41110.89    504.87 o 
   5   3   0     1776.67     1532.60     38.44 o 
   7   3   0     1573.55     1494.08     29.51 o 
   9   3   0    10363.63    10489.95    136.83 o 
  11   3   0     6985.83     7058.72    162.30 o 
  13   3   0       34.03       41.86     17.70 o 
  15   3   0       19.17       36.11     19.71 o 
  17   3   0       41.34       55.84     22.32 o 
  19   3   0        1.49       17.08     26.08 o 
  21   3   0     1139.22     1311.73    138.65 o 
  23   3   0      130.59       89.27     60.74 o 
  25   3   0      252.93      294.89    182.99 o 
  27   3   0        7.56      -10.90     61.67 o 
  29   3   0      293.79      283.86    125.37 o 
  31   3   0      231.14      232.05    130.82 o 
   0   4   0    18929.50    20813.34    412.70 o 
   2   4   0      193.68      267.47     19.11 o 
   4   4   0    24917.00    24968.60    227.64 o 
   6   4   0    23979.53    23397.64    274.51 o 
   8   4   0     1532.04     1367.56     33.97 o 
  10   4   0     9953.77     9568.21    114.51 o 
  12   4   0    19437.66    18484.93    281.82 o 
  14   4   0      517.56      418.50     33.94 o 
  16   4   0      260.06      249.31     30.69 o 
  18   4   0      874.87      948.54     78.95 o 
  20   4   0     6050.41     6168.93    153.46 o 
  22   4   0     1562.29     1852.42    115.43 o 
  24   4   0      392.78      393.44    117.58 o 
  26   4   0      834.03      919.94    203.24 o 
  28   4   0      717.12      841.99    107.90 o 
  30   4   0      507.21      552.86    146.39 o 
   1   5   0      218.87      242.92     16.79 o 
   3   5   0     4589.31     4903.33     79.18 o 
   5   5   0      843.91      796.68     29.07 o 
   7   5   0     1655.74     1857.22     57.71 o 
   9   5   0       67.06       74.50     13.98 o 
  11   5   0      809.69      780.20     31.36 o 
  13   5   0      918.09     1016.99     45.95 o 
  15   5   0      887.65      962.08     47.67 o 
  17   5   0      312.86      294.10     33.45 o 
  19   5   0      305.15      291.97     44.96 o 
  21   5   0        0.22       33.61     32.41 o 
  23   5   0      586.14      669.57     64.98 o 
  25   5   0       24.91       -3.07     54.76 o 
  27   5   0        0.09        4.67     91.88 o 
  29   5   0       20.46       26.48    104.34 o 
   0   6   0     1667.45     1599.17    113.69 o 
   2   6   0      242.53      416.95     26.56 o 
   4   6   0     5183.66     5140.68     77.46 o 
   6   6   0    14226.55    14490.85    168.24 o 
   8   6   0    16100.96    15760.18    171.83 o 
  10   6   0    13640.05    13322.59    173.30 o 
  12   6   0      946.14      887.22     36.69 o 
  14   6   0     3217.75     3094.61     79.10 o 
  16   6   0     2239.85     2262.19    111.01 o 
  18   6   0      565.31      561.21     51.84 o 
  20   6   0     1493.39     1482.45     82.36 o 
  22   6   0     1401.48     1373.46    115.66 o 
  24   6   0     1539.88     1411.34    309.14 o 
  26   6   0      652.20      889.25    155.74 o 
  28   6   0      479.54      643.19    152.62 o 
   1   7   0     1564.75     1765.17     61.12 o 
   3   7   0     3605.03     3836.29     78.47 o 
   5   7   0       29.86       23.65     13.30 o 
   7   7   0     2309.88     2258.84     52.98 o 
   9   7   0     1482.12     1564.58     45.42 o 
  11   7   0     1572.04     1577.29     47.52 o 
  13   7   0       40.97       29.51     21.28 o 
  15   7   0        2.29       25.12     21.09 o 
  17   7   0       18.60      -30.05     20.03 o 
  19   7   0       44.84       10.13     45.33 o 
  21   7   0      273.37      196.06     91.11 o 
  23   7   0      427.82      469.45     73.18 o 
  25   7   0       17.27       74.75     88.77 o 
  27   7   0        1.50       66.97    101.23 o 
   0   8   0     2701.52     2733.17    151.06 o 
   2   8   0      290.57      290.27     33.38 o 
   4   8   0     2288.53     2450.80     58.31 o 
   6   8   0     4809.92     4669.03    117.89 o 
   8   8   0     8290.73     8483.42    120.06 o 
  10   8   0     6318.55     6621.11    104.45 o 
  12   8   0      677.97      645.33     43.09 o 
  14   8   0      872.12      887.56     51.58 o 
  16   8   0      428.83      564.87     52.02 o 
  18   8   0      126.91       89.70     41.54 o 
  20   8   0        4.22       35.56     42.83 o 
  22   8   0      146.62      129.16     50.33 o 
  24   8   0      778.22      939.46    138.61 o 
  26   8   0      529.51      557.54    119.92 o 
  28   8   0      209.42      451.64    147.95 o 
   1   9   0      464.38      533.21     62.15 o 
   3   9   0        0.12        5.08     17.14 o 
   5   9   0     1707.36     1792.06     66.45 o 
   7   9   0      851.40      846.26     40.66 o 
   9   9   0      221.35      246.46     26.56 o 
  11   9   0       58.23       51.43     22.93 o 
  13   9   0     1688.14     1768.77     66.65 o 
  15   9   0      384.25      326.85     57.20 o 
  17   9   0        1.53       36.21     33.13 o 
  19   9   0      159.12      157.08    105.90 o 
  21   9   0      128.97      117.25     48.59 o 
  23   9   0        8.45        7.27     46.72 o 
  25   9   0       23.03       45.76     45.28 o 
  27   9   0       72.57       60.74     70.08 o 
   0  10   0     2517.21     2968.33    180.65 o 
   2  10   0     7967.58     8555.73    253.07 o 
   4  10   0     4717.94     4830.69     93.69 o 
   6  10   0     1208.37     1292.77     51.13 o 
   8  10   0     1119.80     1118.70     49.16 o 
  10  10   0     1406.25     1421.79     76.11 o 
  12  10   0     5500.99     5648.68    233.86 o 
  14  10   0     1674.66     1696.47    172.09 o 
  16  10   0      679.37      604.79    102.01 o 
  18  10   0     2195.05     2480.38    151.84 o 
  20  10   0      498.43      530.84     87.21 o 
  22  10   0       66.79       85.53     47.52 o 
  24  10   0      171.16      183.77     58.37 o 
  26  10   0      210.02      295.90     85.65 o 
   1  11   0      134.41      141.19     52.17 o 
   3  11   0      393.59      482.48     84.88 o 
   5  11   0      110.10      101.14     25.55 o 
   7  11   0      165.03      140.00     30.23 o 
   9  11   0      929.53      888.17    105.10 o 
  11  11   0     1033.45      908.00     68.90 o 
  13  11   0      230.48      228.88    115.24 o 
  15  11   0      237.82      227.22     55.41 o 
  17  11   0      432.09      451.94     72.07 o 
  19  11   0        0.46       45.93     37.71 o 
  21  11   0      282.21      205.38     55.03 o 
  23  11   0        7.90       -8.13     44.38 o 
   0  12   0     2851.41     2988.58    204.01 o 
   2  12   0     6481.55     6843.74    408.81 o 
   4  12   0     2875.53     2969.44    111.30 o 
   6  12   0       39.18       71.70     26.51 o 
   8  12   0       62.20       39.00     30.48 o 
  10  12   0      492.22      512.93     56.01 o 
  12  12   0     1370.60     1175.36    111.12 o 
  14  12   0      532.50      481.18     73.08 o 
  16  12   0      131.81      118.25     76.31 o 
  18  12   0      665.01      704.27     87.42 o 
  20  12   0      554.55      596.52    123.03 o 
  22  12   0       47.17       90.60     47.14 o 
   1  13   0      699.24      770.70    126.15 o 
   3  13   0      502.09      467.66     62.14 o 
   5  13   0        9.81       79.07     43.88 o 
   7  13   0       53.99       61.64     43.47 o 
   9  13   0      306.68      307.36     94.94 o 
  11  13   0       95.24       37.80     32.93 o 
  13  13   0     1187.90     1058.96    233.60 o 
  15  13   0      266.01      186.99     74.75 o 
  17  13   0       27.81        2.84     41.28 o 
  19  13   0        1.71      110.04     50.88 o 
  21  13   0       21.78      -20.66     44.90 o 
   0  14   0      119.27      210.24     95.00 o 
   2  14   0      291.67      339.65     76.75 o 
   4  14   0      691.67      674.72     73.23 o 
   6  14   0      373.84      544.35    140.42 o 
   8  14   0      198.62      176.62     99.67 o 
  10  14   0      226.95      267.63     50.39 o 
  12  14   0      426.51      496.66     75.28 o 
  14  14   0      437.92      360.41     98.11 o 
  16  14   0      324.20      232.09     97.34 o 
  18  14   0     1083.57      952.68    104.64 o 
   1  15   0       35.58       42.09     55.07 o 
   3  15   0       44.67       43.94     46.01 o 
   5  15   0      261.09      222.71    100.21 o 
   7  15   0        6.34       -3.75     52.30 o 
   9  15   0      158.99       44.34     60.09 o 
  11  15   0       88.61       60.95     44.99 o 
  13  15   0        3.80       70.97     46.09 o 
  15  15   0       11.43       22.82     47.31 o 
   0  16   0      492.83      505.91     90.43 o 
   2  16   0      624.08      480.84    114.99 o 
   4  16   0      442.07      286.54     64.69 o 
   6  16   0      456.59      394.23     70.50 o 
   8  16   0      635.04      537.87     99.92 o 
  10  16   0       79.05       24.92     84.10 o 
  12  16   0      112.49       60.74     85.65 o 
   1  17   0        5.39       17.25     44.92 o 
   3  17   0       25.28       -9.76     54.83 o 
   5  17   0        0.79      101.98     57.46 o 
   7  17   0        3.38      -14.02     85.65 o 
 -31   1   1      435.29      695.75    112.26 o 
 -29   1   1      462.88      581.10     99.62 o 
 -27   1   1      531.66      762.51    101.75 o 
 -25   1   1      577.08      576.47     85.21 o 
 -23   1   1      113.90      103.96     53.93 o 
 -21   1   1      804.02      965.25     88.60 o 
 -19   1   1      841.17      909.46     78.73 o 
 -17   1   1     1771.39     1887.01     59.98 o 
 -15   1   1    11113.53    11242.86    157.89 o 
 -13   1   1     3451.55     3181.78     67.52 o 
 -11   1   1      992.58      798.65     37.99 o 
  -9   1   1      593.26      564.71     49.28 o 
  -7   1   1      551.81      682.31     21.92 o 
  -5   1   1    34609.83    31508.78    353.05 o 
  -3   1   1     3671.72     3880.95     98.11 o 
  -1   1   1    26941.67    26296.64    346.96 o 
   1   1   1    59760.05    58668.86   1230.32 o 
   3   1   1     4924.32     4950.00     95.79 o 
   5   1   1    29738.05    29716.59    389.33 o 
   7   1   1     5264.19     4594.72    114.27 o 
   9   1   1    14277.80    13053.71    195.34 o 
  11   1   1     7533.12     7510.56    114.31 o 
  13   1   1     2278.47     1879.64     55.92 o 
  15   1   1     8716.46     8878.90    143.15 o 
  17   1   1     3794.84     3855.45    106.37 o 
  19   1   1     4356.13     4804.36    109.53 o 
  21   1   1     3446.71     3624.32    100.51 o 
  23   1   1      575.80      550.80     61.10 o 
  25   1   1       17.16      -28.29     53.12 o 
  27   1   1       35.59      -31.40    105.90 o 
  29   1   1       94.24      120.16     87.99 o 
  31   1   1      187.24      230.38     92.81 o 
 -30   2   1        1.04        5.89     73.18 o 
 -28   2   1      273.33      352.89     86.91 o 
 -26   2   1       38.33      128.87     63.26 o 
 -24   2   1      755.58      828.26     91.40 o 
 -22   2   1      137.98      166.27     56.13 o 
 -20   2   1       83.52       78.66     45.61 o 
 -18   2   1       48.84       13.89     25.85 o 
 -16   2   1      210.33      172.90     26.35 o 
 -14   2   1      699.27      630.90     35.97 o 
 -12   2   1     8914.12     8459.99    151.28 o 
 -10   2   1     3135.76     3100.20     59.11 o 
  -8   2   1       35.27       40.96     11.05 o 
  -6   2   1    17513.63    16815.08    226.96 o 
  -4   2   1     4167.71     4211.48     72.26 o 
  -2   2   1     7817.04     7078.08    160.08 o 
   0   2   1     4001.87     4727.05     61.46 o 
   2   2   1      851.41      917.82     22.19 o 
   4   2   1    25791.16    25909.28    428.89 o 
   6   2   1    12682.29    12528.10    208.80 o 
   8   2   1       12.54        8.74      9.55 o 
  10   2   1      183.74      158.35     19.74 o 
  12   2   1      794.35      850.43     52.82 o 
  14   2   1     4662.49     4487.13    104.53 o 
  16   2   1     2388.50     2432.97     71.51 o 
  18   2   1     1701.75     1918.91     75.82 o 
  20   2   1      666.90      682.84     50.03 o 
  22   2   1      531.77      603.27    117.23 o 
  24   2   1      605.79      657.95     89.55 o 
  26   2   1       32.79       66.19     61.67 o 
  28   2   1       10.06       80.29    112.13 o 
  30   2   1       56.83      186.05     80.93 o 
 -31   3   1      703.20      770.89    172.87 o 
 -29   3   1      148.94      149.13     77.63 o 
 -27   3   1      415.10      391.50     83.04 o 
 -25   3   1     1549.84     1726.45    125.02 o 
 -23   3   1      926.17     1201.77    101.11 o 
 -21   3   1     3321.25     3385.14    145.54 o 
 -19   3   1      341.47      347.46     45.33 o 
 -17   3   1     2033.94     1909.56     74.82 o 
 -15   3   1     6188.78     5990.22    107.06 o 
 -13   3   1      173.64      146.88     21.65 o 
 -11   3   1     5726.21     5890.17     93.61 o 
  -9   3   1     9470.86     8781.25    117.31 o 
  -7   3   1    28354.45    25833.72    251.11 o 
  -5   3   1     9667.16     9652.64     92.04 o 
  -3   3   1     2571.36     2669.99     50.80 o 
  -1   3   1    39898.83    42391.32    467.78 o 
   1   3   1    16895.30    17480.75    183.87 o 
   3   3   1      519.18      629.06     25.05 o 
   5   3   1     4269.98     4096.16    100.72 o 
   7   3   1      405.85      431.01     23.74 o 
   9   3   1     5095.04     4703.31     95.33 o 
  11   3   1     3498.87     3400.21     73.20 o 
  13   3   1       73.00       81.97     20.14 o 
  15   3   1     2932.09     2828.53     75.15 o 
  17   3   1     1437.28     1523.89     58.97 o 
  19   3   1       58.71       45.70     25.65 o 
  21   3   1      674.01      776.17     63.36 o 
  23   3   1      612.62      688.34     80.76 o 
  25   3   1     1393.98     1755.15    125.37 o 
  27   3   1      228.44      232.10     98.11 o 
  29   3   1      161.88      264.75    119.92 o 
 -30   4   1        2.99      -37.85     81.76 o 
 -28   4   1      120.66      139.04    115.24 o 
 -26   4   1       63.99       60.02     60.45 o 
 -24   4   1       20.74      -31.04     47.14 o 
 -22   4   1      269.85      375.36     90.33 o 
 -20   4   1     1308.93     1227.46     94.03 o 
 -18   4   1       88.96       84.48     37.69 o 
 -16   4   1      413.53      419.00     85.91 o 
 -14   4   1     1671.42     1838.37     64.96 o 
 -12   4   1     4864.79     4734.12     92.39 o 
 -10   4   1       24.14       41.38     12.44 o 
  -8   4   1     3597.30     3830.93     61.70 o 
  -6   4   1       40.31       30.11      8.37 o 
  -4   4   1     3681.04     3535.69     64.51 o 
  -2   4   1      263.58      338.32     20.18 o 
   0   4   1     7869.81     8382.55    127.15 o 
   2   4   1     8390.38     8372.28     98.57 o 
   4   4   1     9919.83    10076.65    130.04 o 
   6   4   1     8636.19     8475.18    113.67 o 
   8   4   1      112.56      129.02     17.38 o 
  10   4   1     2023.37     2085.44     54.95 o 
  12   4   1     1795.26     1768.01     42.25 o 
  14   4   1      587.17      553.35     37.39 o 
  16   4   1      885.55      931.51     50.05 o 
  18   4   1      617.01      648.49     47.74 o 
  20   4   1       37.88       89.71     30.26 o 
  22   4   1      145.63       55.98     48.11 o 
  24   4   1       67.38       53.32     41.72 o 
  26   4   1       21.46       74.75     95.00 o 
  28   4   1       53.78      -96.56     82.54 o 
  30   4   1      284.17      422.05    140.16 o 
 -29   5   1      266.00      388.36     94.63 o 
 -27   5   1       25.65       96.27     68.04 o 
 -25   5   1       37.06      -65.94     46.64 o 
 -23   5   1     1216.30     1340.35    107.31 o 
 -21   5   1     4035.78     4058.70    199.00 o 
 -19   5   1      969.30     1096.49     68.12 o 
 -17   5   1     1632.27     1579.52    117.18 o 
 -15   5   1     6425.41     6533.99    128.80 o 
 -13   5   1     3588.47     3447.72     99.18 o 
 -11   5   1     8030.39     8284.32    118.91 o 
  -9   5   1     7031.62     6712.18     93.58 o 
  -7   5   1    14768.01    13621.63    149.27 o 
  -5   5   1    17209.51    17723.77    204.04 o 
  -3   5   1       80.45      110.35     15.76 o 
  -1   5   1     5016.86     5266.56    124.76 o 
   1   5   1    21858.45    22749.74    246.71 o 
   3   5   1     6024.10     6135.41     85.62 o 
   5   5   1     1409.81     1408.07     34.95 o 
   7   5   1     4412.76     4354.12     64.77 o 
   9   5   1    11339.72    10768.37    260.08 o 
  11   5   1     1860.89     1699.63    140.11 o 
  13   5   1      632.23      590.47     40.84 o 
  15   5   1     8946.08     9077.67    308.18 o 
  17   5   1     4286.34     4347.42    102.21 o 
  19   5   1      896.02      897.91     56.22 o 
  21   5   1      531.47      636.57     61.07 o 
  23   5   1      925.18      881.35     95.33 o 
  25   5   1     2533.04     2408.86    288.89 o 
  27   5   1      658.69      822.29    152.62 o 
  29   5   1      259.92      285.00    130.82 o 
 -28   6   1       35.57      115.73     73.76 o 
 -26   6   1      478.56      264.27     86.43 o 
 -24   6   1      352.50      426.25     69.77 o 
 -22   6   1       34.85       39.77     31.34 o 
 -20   6   1      490.38      444.30     53.49 o 
 -18   6   1        2.23      -31.78     21.19 o 
 -16   6   1     1432.24     1529.69     71.89 o 
 -14   6   1      114.64      102.89     23.41 o 
 -12   6   1     1427.45     1363.15     43.77 o 
 -10   6   1     2693.11     2494.60     56.24 o 
  -8   6   1     4114.68     4104.93     71.75 o 
  -6   6   1     5619.57     5845.10     89.52 o 
  -4   6   1     3160.10     3439.11     69.88 o 
  -2   6   1       51.31       13.61     12.60 o 
   0   6   1     2004.65     2004.38     61.67 o 
   2   6   1     2717.63     2658.38     61.91 o 
   4   6   1        3.60        1.11      9.88 o 
   6   6   1    11920.06    12559.98    140.27 o 
   8   6   1      432.47      455.60     24.39 o 
  10   6   1        0.91       17.82     11.82 o 
  12   6   1      534.87      552.69     36.66 o 
  14   6   1     2717.30     2846.25    122.73 o 
  16   6   1     1764.83     1796.50    123.88 o 
  18   6   1     2108.53     1903.11    138.92 o 
  20   6   1       37.90       33.51     40.41 o 
  22   6   1      595.58      540.67     98.11 o 
  24   6   1        1.58       53.62     48.59 o 
  26   6   1      134.19      185.33     99.67 o 
  28   6   1      110.24       66.97    107.46 o 
 -27   7   1      494.96      546.63    123.03 o 
 -25   7   1     1159.43     1306.30    112.18 o 
 -23   7   1      785.70      711.08     82.50 o 
 -21   7   1     1187.33     1238.33     80.31 o 
 -19   7   1     5116.82     4882.71    183.99 o 
 -17   7   1      485.21      495.01     49.44 o 
 -15   7   1      168.09      326.74     63.06 o 
 -13   7   1     4631.84     4500.09     84.82 o 
 -11   7   1     6159.42     5862.30     95.98 o 
  -9   7   1     7927.80     7828.14    112.39 o 
  -7   7   1      961.53      993.08     36.61 o 
  -5   7   1     4361.34     4423.71     86.24 o 
  -3   7   1     7281.75     7430.14    117.41 o 
  -1   7   1       14.35       37.63     15.48 o 
   1   7   1     7143.86     9031.61    159.54 o 
   3   7   1       25.71       90.41     17.22 o 
   5   7   1    19218.88    19210.40    230.38 o 
   7   7   1     6524.17     6369.94    106.18 o 
   9   7   1     2227.12     2246.47     51.78 o 
  11   7   1     3852.03     3806.90     85.33 o 
  13   7   1     5773.27     5882.58    114.19 o 
  15   7   1     1192.16     1192.93     70.26 o 
  17   7   1      184.46      134.25     34.80 o 
  19   7   1      689.90      971.38     95.78 o 
  21   7   1      360.69      345.07     70.72 o 
  23   7   1      999.26      967.58    198.56 o 
  25   7   1      320.13      358.62     76.93 o 
  27   7   1      594.21      974.91    175.98 o 
 -28   8   1       67.45      141.72     73.20 o 
 -26   8   1      116.96        9.34     51.39 o 
 -24   8   1       78.11      133.93     71.64 o 
 -22   8   1      323.48      327.57     53.00 o 
 -20   8   1       14.17       41.91     33.69 o 
 -18   8   1      110.34      105.78     35.42 o 
 -16   8   1      209.52      141.96     32.78 o 
 -14   8   1       36.55       34.01     27.56 o 
 -12   8   1     2616.53     2567.73     65.09 o 
 -10   8   1       65.74       61.26     19.82 o 
  -8   8   1     2201.01     2214.87     51.67 o 
  -6   8   1        2.40        9.10     14.22 o 
  -4   8   1        4.74       17.80     16.77 o 
  -2   8   1      117.71      151.58     23.61 o 
   0   8   1       16.88        9.66     18.43 o 
   2   8   1     2733.56     3047.43     75.99 o 
   4   8   1      708.61     1002.62     48.91 o 
   6   8   1     2778.19     3141.61     75.48 o 
   8   8   1     1349.65     1399.50     43.70 o 
  10   8   1      126.94      129.66     33.49 o 
  12   8   1     1307.81     1325.69     87.82 o 
  14   8   1       73.30       74.42     25.17 o 
  16   8   1     1061.35     1062.00     69.78 o 
  18   8   1       19.28       20.01     62.29 o 
  20   8   1      928.27     1089.91     99.29 o 
  22   8   1      139.51      250.37     64.33 o 
  24   8   1       13.54       52.01     54.95 o 
  26   8   1       66.49       64.94     62.81 o 
 -27   9   1      409.66      397.13    101.23 o 
 -25   9   1      414.55      275.65     85.65 o 
 -23   9   1       84.03       22.72     43.61 o 
 -21   9   1        4.68        4.02     31.74 o 
 -19   9   1      715.51      644.52     62.68 o 
 -17   9   1      825.71      828.70     65.24 o 
 -15   9   1      605.33      494.29     50.78 o 
 -13   9   1       51.61       48.29     28.74 o 
 -11   9   1     5075.70     5076.12    104.42 o 
  -9   9   1     8267.13     8179.66    136.37 o 
  -7   9   1     1108.36     1150.58     46.19 o 
  -5   9   1     2044.85     2029.13     64.48 o 
  -3   9   1    11179.06    11933.25    175.27 o 
  -1   9   1     4284.47     4693.02    146.62 o 
   1   9   1     1265.25     1637.92    115.73 o 
   3   9   1     8538.62     9237.42    152.54 o 
   5   9   1    10122.79    10101.67    163.92 o 
   7   9   1     3974.53     3806.63    112.55 o 
   9   9   1     2361.92     2256.90     87.19 o 
  11   9   1     4399.26     4654.68    130.74 o 
  13   9   1     5992.89     5893.69    150.26 o 
  15   9   1      183.09      191.96     36.55 o 
  17   9   1     1674.68     1734.76    206.35 o 
  19   9   1      384.64      408.12     69.97 o 
  21   9   1      948.00      833.74    101.23 o 
  23   9   1      215.53      173.91     46.77 o 
  25   9   1       79.45      117.74     65.46 o 
 -24  10   1        0.16      -26.48     52.95 o 
 -22  10   1      100.88      138.01     64.63 o 
 -20  10   1      186.32      102.87     48.77 o 
 -18  10   1       18.08       31.61     37.39 o 
 -16  10   1        0.74       57.13     48.28 o 
 -14  10   1       67.28       67.29     28.33 o 
 -12  10   1     2972.58     2837.40    101.28 o 
 -10  10   1     4382.38     4581.40    125.21 o 
  -8  10   1     1073.76     1097.63     48.66 o 
  -6  10   1      638.73      654.89     39.50 o 
  -4  10   1      998.52     1055.50     53.95 o 
  -2  10   1       16.39       22.07     23.76 o 
   0  10   1      121.96      119.38     33.28 o 
   2  10   1      310.85      403.35     39.37 o 
   4  10   1      850.21      833.73     63.15 o 
   6  10   1      894.36      975.25     66.88 o 
   8  10   1      509.37      474.59     51.46 o 
  10  10   1      661.67      679.14     66.78 o 
  12  10   1     1292.78     1361.37     77.28 o 
  14  10   1      641.78      647.20     59.78 o 
  16  10   1       16.07       70.15     36.88 o 
  18  10   1      470.64      421.58    125.37 o 
  20  10   1      453.48      337.55     66.23 o 
  22  10   1      311.52      214.21     54.59 o 
  24  10   1       51.09       89.09    122.25 o 
  26  10   1      110.24       93.44     74.75 o 
 -23  11   1      205.84      270.98     67.18 o 
 -21  11   1       11.63       74.07     42.78 o 
 -19  11   1       28.98      128.77     48.42 o 
 -17  11   1     1929.84     1712.47    272.54 o 
 -15  11   1     5964.74     6179.61    281.88 o 
 -13  11   1     4762.77     4461.84    228.93 o 
 -11  11   1       42.23       60.40     30.71 o 
  -9  11   1      496.28      414.39     38.35 o 
  -7  11   1      999.48     1147.92     71.00 o 
  -5  11   1      579.31      635.08     67.89 o 
  -3  11   1     1185.96     1280.73     79.89 o 
  -1  11   1     3037.14     3470.72    112.16 o 
   1  11   1     5298.93     6176.88    131.45 o 
   3  11   1     5781.85     6231.08    157.02 o 
   5  11   1      623.75      708.40     63.08 o 
   7  11   1     1439.54     1588.38     85.05 o 
   9  11   1     3484.91     3597.89    120.32 o 
  11  11   1     1641.72     1546.66     84.17 o 
  13  11   1      217.30       95.30     34.76 o 
  15  11   1     1378.82     1282.50    183.77 o 
  17  11   1     5711.92     6738.71    309.92 o 
  19  11   1     3340.67     3711.19    235.16 o 
  21  11   1      230.73      166.37    105.90 o 
  23  11   1       16.08       39.71     52.17 o 
 -22  12   1       27.52       -9.52    112.91 o 
 -20  12   1       15.04      -10.49     41.19 o 
 -18  12   1       97.60       88.00     48.10 o 
 -16  12   1        1.28       35.82     38.53 o 
 -14  12   1      195.67      200.15     50.06 o 
 -12  12   1      510.44      361.88     61.11 o 
 -10  12   1      871.32      947.21     81.78 o 
  -8  12   1      369.21      428.85     48.69 o 
  -6  12   1        0.95       -7.79     22.66 o 
  -4  12   1      318.45      268.13     47.35 o 
  -2  12   1      132.27      160.63     39.06 o 
   0  12   1      795.54      894.16    137.83 o 
   2  12   1      126.88      194.83     46.45 o 
   4  12   1      133.65       76.10     37.84 o 
   6  12   1      207.93      227.94     59.82 o 
   8  12   1        4.88       16.68     28.26 o 
  10  12   1        0.43       40.38     32.23 o 
  12  12   1      824.56      772.61     69.15 o 
  14  12   1     1253.41     1145.48    155.08 o 
  16  12   1        0.96      -46.54     31.02 o 
  18  12   1       20.38      -52.75     69.30 o 
  20  12   1       70.48      215.56     56.16 o 
  22  12   1        2.52      -19.67     45.16 o 
 -21  13   1       48.07       95.35     52.99 o 
 -19  13   1      542.94      679.05     91.36 o 
 -17  13   1      702.04      735.71     92.01 o 
 -15  13   1      720.46      519.22     74.95 o 
 -13  13   1     1189.39     1120.88     99.76 o 
 -11  13   1      524.73      388.77     63.84 o 
  -9  13   1      563.29      491.28     59.46 o 
  -7  13   1      650.29      564.97     47.62 o 
  -5  13   1      306.38      306.92     44.20 o 
  -3  13   1      829.82     1002.12     76.78 o 
  -1  13   1     1560.67     1436.68    120.03 o 
   1  13   1     3170.34     3284.05    123.85 o 
   3  13   1     2375.15     2385.88    282.65 o 
   5  13   1       80.15       57.19     39.91 o 
   7  13   1       25.08       63.62     55.29 o 
   9  13   1      131.92      129.08     43.02 o 
  11  13   1      102.49       49.57     33.33 o 
  13  13   1      225.73      190.50     46.37 o 
  15  13   1      177.75      213.47     55.21 o 
  17  13   1      305.54      334.99     72.28 o 
  19  13   1      451.58      372.80    105.12 o 
  21  13   1      116.38      126.93     60.57 o 
 -18  14   1        3.21        3.11     44.51 o 
 -16  14   1        0.06       13.84     93.44 o 
 -14  14   1       22.60       71.81     44.51 o 
 -12  14   1       29.24       74.75     42.95 o 
 -10  14   1       43.50       43.61     39.64 o 
  -8  14   1       52.58       40.81     31.04 o 
  -6  14   1      136.07      125.81     40.79 o 
  -4  14   1      221.69      186.52     51.95 o 
  -2  14   1      320.55      176.58     73.20 o 
   0  14   1        7.00        7.57     41.06 o 
   2  14   1       62.31      -27.67     51.84 o 
   4  14   1       85.42       93.81     42.99 o 
   6  14   1      532.13      567.63    113.69 o 
   8  14   1       34.17       42.91     47.89 o 
  10  14   1      208.26      169.50     69.30 o 
  12  14   1      609.77      447.90     61.13 o 
  14  14   1      161.55      180.21     53.66 o 
  16  14   1       41.01       47.36     44.59 o 
  18  14   1       55.16       53.07     89.55 o 
 -15  15   1        2.97       10.90     73.97 o 
 -13  15   1      256.85      190.94     55.37 o 
 -11  15   1     1121.54      791.14    138.61 o 
  -7  15   1      216.83      276.49     59.68 o 
  -5  15   1      445.83      426.67     68.36 o 
  -3  15   1     2139.85     2267.36    218.08 o 
  -1  15   1      470.41      624.64     75.01 o 
   1  15   1        7.53       -0.76     41.61 o 
   3  15   1      315.72      388.20     64.93 o 
   5  15   1     1324.47     1396.84     99.85 o 
   7  15   1      560.17      530.05     92.19 o 
   9  15   1        9.97       18.86    106.68 o 
  11  15   1       87.25       18.69     63.85 o 
  13  15   1     1229.64      873.62    195.45 o 
  15  15   1      378.15      283.40     68.04 o 
 -12  16   1        2.20      -10.90     66.97 o 
 -10  16   1       15.12       45.16     63.85 o 
  -8  16   1       18.41      -28.03     96.56 o 
  -6  16   1        0.04       31.54     49.22 o 
  -4  16   1        5.47       15.71     49.68 o 
  -2  16   1      111.06      187.34     49.83 o 
   0  16   1       33.15       14.27     48.70 o 
   2  16   1       39.88       74.22     51.04 o 
   4  16   1        6.82        8.82     47.64 o 
   6  16   1       26.75       21.23     59.34 o 
   8  16   1        0.01      -49.75     59.96 o 
  10  16   1        1.02       33.07     65.52 o 
  -5  17   1      453.75      407.55     76.55 o 
  -3  17   1      452.84      524.46     69.97 o 
  -1  17   1      262.33      217.96     56.73 o 
   1  17   1      195.11      221.01     63.47 o 
   3  17   1      334.50      255.49     66.11 o 
   5  17   1      284.40      264.32     94.02 o 
   7  17   1      391.02      350.41    137.05 o 
 -30   0   2     1666.43     2516.70    244.51 o 
 -28   0   2     2117.26     2396.78    224.26 o 
 -26   0   2      229.06      230.49    104.34 o 
 -24   0   2     1343.90     1560.48    163.52 o 
 -22   0   2      444.62      436.06    102.79 o 
 -20   0   2     1486.59     1572.94    149.51 o 
 -18   0   2     1362.14     1344.00    124.59 o 
 -16   0   2      528.78      384.67     71.64 o 
 -14   0   2    10120.42     9518.47    214.92 o 
 -12   0   2     1642.30     1465.89     57.62 o 
 -10   0   2     1628.67     1635.96     52.99 o 
  -8   0   2      255.90      204.53     19.02 o 
  -6   0   2    85463.84    77252.98    980.03 o 
  -4   0   2    16982.09    16294.24    236.76 o 
  -2   0   2    21843.28    19945.36    280.26 o 
   0   0   2    18683.22    19197.60    397.13 o 
   2   0   2    94077.62    93954.09   1750.47 o 
   4   0   2   163571.97   152697.44   2977.68 o 
   6   0   2     8714.91     9459.66    170.28 o 
   8   0   2     5457.49     5723.37    127.50 o 
  10   0   2    37796.04    35585.58    598.81 o 
  12   0   2     1493.72     1543.40     72.73 o 
  14   0   2     1014.13      884.37     65.09 o 
  16   0   2     6022.07     6737.03    179.34 o 
  18   0   2     8581.60     8848.63    294.34 o 
  20   0   2     2479.90     2848.34    123.85 o 
  22   0   2        7.77       -9.69     38.92 o 
  24   0   2      580.12      626.60    121.47 o 
  26   0   2      579.56      703.93    127.70 o 
  28   0   2      189.16      158.85    102.79 o 
  30   0   2      102.61       93.44    110.57 o 
 -31   1   2      115.79      226.97     88.20 o 
 -29   1   2        0.46       16.35     70.48 o 
 -27   1   2      217.02      287.71     80.37 o 
 -25   1   2     1569.62     1621.30    194.67 o 
 -23   1   2        0.06       14.67     83.32 o 
 -21   1   2     1934.82     1949.53    112.84 o 
 -19   1   2     2629.60     2707.98    122.60 o 
 -17   1   2      211.80      242.70     48.92 o 
 -15   1   2      687.56      622.13     43.30 o 
 -13   1   2      795.00      734.14     46.03 o 
 -11   1   2       18.28       29.19     15.99 o 
  -9   1   2     2639.95     2367.97     59.10 o 
  -7   1   2     5154.51     4689.41     83.14 o 
  -5   1   2       73.03       64.77     12.26 o 
  -3   1   2    36735.37    36482.32    347.82 o 
  -1   1   2     4663.35     4318.35     75.93 o 
   1   1   2     1144.93     1250.34     34.36 o 
   3   1   2    10461.06    10609.46    123.70 o 
   5   1   2   100471.24    97557.86   1430.77 o 
   7   1   2    44499.29    43302.70    548.79 o 
   9   1   2     7329.53     7360.40    110.35 o 
  11   1   2      752.05      810.20     39.08 o 
  13   1   2     1220.72     1205.50     46.74 o 
  15   1   2      162.51      154.40     25.75 o 
  17   1   2      281.68      348.48     35.92 o 
  19   1   2      546.20      570.45     71.61 o 
  21   1   2      378.19      415.07     44.80 o 
  23   1   2       17.78       32.90     31.65 o 
  25   1   2       42.17        3.81     40.64 o 
  27   1   2       27.83       62.42     63.26 o 
  29   1   2      184.54      164.30     78.19 o 
 -30   2   2      774.98     1089.09    125.52 o 
 -28   2   2      228.00      187.31     80.20 o 
 -26   2   2     1264.96     1345.90    119.48 o 
 -24   2   2     2776.60     3280.19    156.27 o 
 -22   2   2     3731.28     3886.50    160.99 o 
 -20   2   2     2403.98     2420.25    285.00 o 
 -18   2   2      472.26      462.43     59.34 o 
 -16   2   2     4836.07     4919.84    116.70 o 
 -14   2   2     5704.26     5687.60     93.27 o 
 -12   2   2     6718.88     6442.95    210.73 o 
 -10   2   2     6454.94     5940.82    111.27 o 
  -8   2   2      848.89      702.41     55.44 o 
  -6   2   2    20417.70    18213.35    410.02 o 
  -4   2   2     4710.36     4408.47     62.70 o 
  -2   2   2       76.05      121.30     12.64 o 
   0   2   2    15026.78    15353.27    323.21 o 
   2   2   2     1172.64     1379.78     53.24 o 
   4   2   2     1626.33     1541.15     51.93 o 
   6   2   2    15411.37    14853.86    174.02 o 
   8   2   2    24480.84    23628.34    257.83 o 
  10   2   2    13288.57    12963.23    191.81 o 
  12   2   2     3378.77     3361.25     76.14 o 
  14   2   2     4107.10     3991.70     89.29 o 
  16   2   2     7199.50     7488.14    227.03 o 
  18   2   2     3126.68     3390.77     91.07 o 
  20   2   2     1425.33     1524.25     66.55 o 
  22   2   2      389.80      485.09     46.91 o 
  24   2   2      204.51      202.25     50.78 o 
  26   2   2      186.16      154.15     67.15 o 
  28   2   2       97.93       54.51     96.56 o 
  30   2   2      286.22      401.80    130.82 o 
 -29   3   2        0.08        3.31     66.29 o 
 -27   3   2      152.39      219.96     76.53 o 
 -25   3   2       60.41       29.06     52.99 o 
 -23   3   2       37.79       60.87     78.65 o 
 -21   3   2      513.55      623.56     78.59 o 
 -19   3   2     4929.44     4807.75    371.43 o 
 -17   3   2      380.92      323.34     41.01 o 
 -15   3   2     1057.23     1038.68     55.91 o 
 -13   3   2      311.71      269.68     32.30 o 
 -11   3   2     6766.41     7354.16    135.02 o 
  -9   3   2    25812.17    26631.91    457.13 o 
  -7   3   2     3536.03     3740.68     61.87 o 
  -5   3   2     5388.40     5011.15     69.81 o 
  -3   3   2    73863.16    77167.49   1087.29 o 
  -1   3   2     1808.27     2043.65     43.78 o 
   1   3   2    10170.78    10434.00    148.82 o 
   3   3   2      207.57      277.72     20.66 o 
   5   3   2      675.32      721.01     31.03 o 
   7   3   2     5654.24     5495.08     91.96 o 
   9   3   2     5396.84     5097.36     88.34 o 
  11   3   2     3565.62     3678.07     88.79 o 
  13   3   2     7450.28     7455.83    125.49 o 
  15   3   2      267.85      325.14     33.59 o 
  17   3   2      446.28      400.36     37.87 o 
  19   3   2      464.07      456.04     41.50 o 
  21   3   2      265.62      278.72     40.24 o 
  23   3   2       89.25       72.91     49.62 o 
  25   3   2       62.48       40.19     54.51 o 
  27   3   2       15.87       20.25     88.77 o 
  29   3   2       82.31      218.03    116.80 o 
 -30   4   2        6.05      -38.41     68.82 o 
 -28   4   2        2.68       82.40     67.61 o 
 -26   4   2     1076.69     1110.89    109.97 o 
 -24   4   2      705.92      900.34    184.55 o 
 -22   4   2      156.20      210.63     53.40 o 
 -20   4   2     1853.15     1860.75    104.55 o 
 -18   4   2     2115.27     2036.85    131.37 o 
 -16   4   2     4380.67     4146.17    112.47 o 
 -14   4   2      156.52      143.04     28.63 o 
 -12   4   2      133.53      242.61    140.88 o 
 -10   4   2    27677.55    28089.93    274.58 o 
  -8   4   2    29426.72    30393.05    391.41 o 
  -6   4   2     2184.41     2200.63     48.89 o 
  -4   4   2     4219.06     4021.52     67.91 o 
  -2   4   2    37938.83    38993.72    472.30 o 
   0   4   2    13015.53    13401.88    193.54 o 
   2   4   2       12.10       59.86     15.57 o 
   4   4   2      104.63      203.63     26.52 o 
   6   4   2    15980.25    15418.41    190.22 o 
   8   4   2     8867.38     8610.20    122.29 o 
  10   4   2      299.91      312.42     30.80 o 
  12   4   2     2514.31     2499.37     65.91 o 
  14   4   2     4641.33     4348.77    175.61 o 
  16   4   2     1992.76     1834.31     64.46 o 
  18   4   2     1190.82     1266.80     62.06 o 
  20   4   2        7.44      -33.30     29.30 o 
  22   4   2     3316.47     3452.01    152.96 o 
  24   4   2     1293.40     1658.13    332.50 o 
  26   4   2      368.78      377.29     79.79 o 
  28   4   2      341.45      270.98    116.80 o 
  30   4   2      409.27      543.52    140.16 o 
 -29   5   2       31.64       26.60     74.75 o 
 -27   5   2       12.18      -56.35     61.52 o 
 -25   5   2      142.50      117.76     49.55 o 
 -23   5   2       10.28       35.35     40.04 o 
 -21   5   2        4.36       20.99     37.03 o 
 -19   5   2      197.50      140.15     36.29 o 
 -17   5   2      105.75       83.87     27.75 o 
 -15   5   2       44.28       45.31     22.93 o 
 -13   5   2     1283.88     1194.59     49.69 o 
 -11   5   2       25.36        3.35     12.30 o 
  -9   5   2      239.25      300.17     28.85 o 
  -7   5   2      278.45      356.19     23.73 o 
  -5   5   2      737.02      893.17     34.48 o 
  -3   5   2     1365.78     1649.08     46.53 o 
  -1   5   2     2231.18     2180.97     44.75 o 
   1   5   2      336.70      416.23     33.49 o 
   3   5   2      160.90      187.14     25.17 o 
   5   5   2     2209.80     2455.77     61.30 o 
   7   5   2       41.13       42.15     16.42 o 
   9   5   2      253.20      228.80     20.64 o 
  11   5   2      309.28      276.33     30.54 o 
  13   5   2        9.42       -9.91     19.78 o 
  15   5   2       21.90        3.16     19.60 o 
  17   5   2      724.19      702.50     60.23 o 
  19   5   2       10.75       50.97     32.72 o 
  21   5   2       83.57       39.25     36.37 o 
  23   5   2      104.20      151.21     60.54 o 
  25   5   2        0.23      -46.40     45.80 o 
  27   5   2        4.14       69.10     60.22 o 
  29   5   2       71.76      149.51    123.03 o 
 -28   6   2       72.69      -83.23     95.00 o 
 -26   6   2      248.82      317.59    141.72 o 
 -24   6   2      119.55      150.11     50.49 o 
 -22   6   2      360.40      248.77     57.59 o 
 -20   6   2     1474.27     1464.44    169.10 o 
 -18   6   2     1642.03     1780.26    158.90 o 
 -16   6   2     1421.44     1349.23     59.28 o 
 -14   6   2     2453.84     2374.90     71.52 o 
 -12   6   2     6009.18     6048.69    114.14 o 
 -10   6   2     4384.02     4466.49     97.18 o 
  -8   6   2      525.30      466.57     24.09 o 
  -6   6   2     6256.03     5987.97    100.11 o 
  -4   6   2     7375.41     7551.58    113.97 o 
  -2   6   2     3508.59     4029.03     76.20 o 
   0   6   2    12381.17    12456.19    141.31 o 
   2   6   2    10368.32    10769.43    149.12 o 
   4   6   2    11851.11    11761.74    163.46 o 
   6   6   2      289.43      243.45     27.62 o 
   8   6   2      465.75      428.87     40.69 o 
  10   6   2     5179.41     4932.99     93.27 o 
  12   6   2     1391.56     1196.06     68.27 o 
  14   6   2     1061.28     1054.68     56.43 o 
  16   6   2      210.24      183.35     40.03 o 
  18   6   2     1754.70     1843.63    115.93 o 
  20   6   2     1733.94     1956.65    212.03 o 
  22   6   2      286.29      377.07     72.90 o 
  24   6   2     1241.28     1306.53    313.81 o 
  26   6   2      844.55      806.88    195.45 o 
  28   6   2      362.86      280.33    130.82 o 
 -27   7   2       87.92      -26.84     45.99 o 
 -25   7   2       83.51       45.91     61.52 o 
 -23   7   2        2.56      -45.47     36.28 o 
 -21   7   2       50.46       17.39     39.46 o 
 -19   7   2      439.61      431.76     51.84 o 
 -17   7   2      840.49      712.12     57.71 o 
 -15   7   2       61.05       29.45     23.38 o 
 -13   7   2       18.84       24.30     20.28 o 
 -11   7   2     1122.17     1181.82     44.45 o 
  -9   7   2      106.38      104.01     17.02 o 
  -7   7   2     2707.74     2475.62     64.79 o 
  -5   7   2      248.84      218.08     25.12 o 
  -3   7   2     4547.74     4619.60     88.14 o 
  -1   7   2      435.52      477.97     28.38 o 
   1   7   2     4835.60     5159.37     98.31 o 
   3   7   2     2528.53     2732.00     81.89 o 
   5   7   2     3010.62     3158.69     89.36 o 
   7   7   2      270.97      306.99     45.63 o 
   9   7   2      539.62      468.63     45.42 o 
  11   7   2      375.51      265.79     37.86 o 
  13   7   2      908.13      953.13     62.66 o 
  15   7   2      400.50      464.87     50.97 o 
  17   7   2      699.26      645.02     61.24 o 
  19   7   2      171.32      183.69     44.73 o 
  21   7   2      826.66      761.52     91.95 o 
  23   7   2        0.50      100.89     52.55 o 
  25   7   2       23.82       40.86     64.63 o 
  27   7   2       26.31       -6.87     58.67 o 
 -26   8   2      125.38      136.25     56.07 o 
 -24   8   2      689.37      507.93     79.08 o 
 -22   8   2     1687.40     1588.67    116.08 o 
 -20   8   2      740.22      707.55     64.91 o 
 -18   8   2     1301.11     1227.69     77.45 o 
 -16   8   2     1813.10     2099.16    118.24 o 
 -14   8   2     3466.05     3557.28     92.66 o 
 -12   8   2     3100.85     3006.61    100.93 o 
 -10   8   2      582.29      621.10     36.54 o 
  -8   8   2     2278.63     2220.05     57.11 o 
  -6   8   2     4768.70     4773.14     96.86 o 
  -4   8   2     2252.56     2333.49     65.39 o 
  -2   8   2     1710.70     1781.46     57.37 o 
   0   8   2     4954.07     4853.42     99.72 o 
   2   8   2     6859.93     6730.65    126.55 o 
   4   8   2     7273.00     7219.61    149.82 o 
   6   8   2      859.00      940.01     50.67 o 
   8   8   2     3332.55     3273.78    101.85 o 
  10   8   2     5196.75     5073.73    132.20 o 
  12   8   2      845.62      907.62     64.02 o 
  14   8   2      684.34      601.24     55.73 o 
  16   8   2      166.75      149.28     38.76 o 
  18   8   2     1813.93     1926.89    112.06 o 
  20   8   2      797.87      881.22     95.81 o 
  22   8   2       11.50       65.69     50.50 o 
  24   8   2      335.64      395.00     79.29 o 
  26   8   2      299.54      268.31     74.75 o 
 -25   9   2        0.20       65.41     71.64 o 
 -23   9   2       57.82      142.91     73.20 o 
 -21   9   2      164.38       74.15     38.07 o 
 -19   9   2        2.06       33.36     33.64 o 
 -17   9   2      171.68      192.85     50.23 o 
 -15   9   2      450.59      307.69     65.86 o 
 -13   9   2     2771.69     2544.84     80.27 o 
 -11   9   2     2771.25     2669.70     79.67 o 
  -9   9   2      787.25      807.06     37.52 o 
  -7   9   2      113.74      111.04     25.66 o 
  -5   9   2      152.91      148.40     27.07 o 
  -3   9   2      147.50      117.66     23.73 o 
  -1   9   2     3844.39     3843.48     92.40 o 
   1   9   2      124.28      112.56     24.76 o 
   3   9   2     5851.25     6013.51    120.13 o 
   5   9   2     3127.80     3285.53    102.82 o 
   7   9   2      416.68      403.23     68.98 o 
   9   9   2      360.88      378.85     47.29 o 
  11   9   2      227.44      299.56     49.32 o 
  13   9   2       76.11       56.20     55.03 o 
  15   9   2     1347.75     1262.78    113.11 o 
  17   9   2       94.06       89.27     35.73 o 
  19   9   2      423.84      571.70     81.29 o 
  21   9   2       85.86      140.68     57.53 o 
  23   9   2       56.22       48.13     57.87 o 
  25   9   2        2.17       49.62     58.75 o 
 -24  10   2      249.17      157.29     70.08 o 
 -22  10   2      111.48      132.47     51.84 o 
 -20  10   2      343.65      364.32     56.91 o 
 -18  10   2     1435.30     1408.89    159.19 o 
 -16  10   2     1317.73     1136.44     98.11 o 
 -14  10   2      813.51      870.92     67.03 o 
 -12  10   2      658.88      627.95     48.10 o 
 -10  10   2      241.63      153.61     31.47 o 
  -8  10   2      365.39      449.06     53.78 o 
  -6  10   2       24.42       18.74     22.63 o 
  -4  10   2      422.06      626.50     66.31 o 
  -2  10   2     3415.69     3627.50    109.48 o 
   0  10   2      233.01      173.02     31.76 o 
   2  10   2     1415.22     1511.34     65.18 o 
   4  10   2     4799.64     4950.37    132.58 o 
   6  10   2     5520.79     5605.16    224.26 o 
   8  10   2     2820.14     2922.82    132.23 o 
  10  10   2      568.12      571.43     57.23 o 
  12  10   2     2000.76     2035.30     91.53 o 
  14  10   2     2255.71     2176.31    238.07 o 
  16  10   2     1849.22     1894.94    195.00 o 
  18  10   2     1694.35     1684.38    186.88 o 
  20  10   2     1617.82     1461.81    121.07 o 
  22  10   2     1097.63     1218.70    114.46 o 
  24  10   2       75.84       58.88     55.57 o 
 -23  11   2       43.80       37.38     71.64 o 
 -21  11   2       58.13       52.63     52.31 o 
 -19  11   2        4.39        1.17     44.38 o 
 -17  11   2       15.49       68.25     36.84 o 
 -15  11   2       51.96       63.58     33.84 o 
 -13  11   2        6.69       13.18     29.52 o 
 -11  11   2      221.39      158.06     34.37 o 
  -9  11   2       88.59      106.18     36.51 o 
  -7  11   2      882.11      885.93     47.48 o 
  -5  11   2      412.81      323.40     39.39 o 
  -3  11   2        1.60       46.35     30.42 o 
  -1  11   2     1028.58     1047.99     61.32 o 
   1  11   2     1645.78     1632.03     71.89 o 
   3  11   2      183.90      122.55     36.42 o 
   5  11   2      491.40      418.66     86.43 o 
   7  11   2      126.31      145.59     51.13 o 
   9  11   2        2.05       16.96     26.55 o 
  11  11   2       10.66      -32.54     25.14 o 
  13  11   2       85.71      111.78     42.13 o 
  15  11   2      146.95      103.49     39.53 o 
  17  11   2      199.41      172.87     50.66 o 
  19  11   2       18.26       23.58     41.54 o 
  21  11   2        0.00      -27.18     33.95 o 
  23  11   2        6.24       62.23     40.76 o 
 -22  12   2        5.71       61.98     46.65 o 
 -20  12   2      119.94      100.09     49.55 o 
 -18  12   2     1204.73     1273.26    221.15 o 
 -16  12   2      316.94      306.10     78.65 o 
 -14  12   2       12.65       37.43     36.13 o 
 -12  12   2      944.71     1001.32     86.67 o 
 -10  12   2     2053.42     2151.02     90.82 o 
  -8  12   2     1353.00     1343.95     70.35 o 
  -6  12   2      886.36      851.97     69.17 o 
  -4  12   2     2466.39     2625.01    104.46 o 
  -2  12   2     3937.67     4003.88    128.38 o 
   0  12   2      440.64      462.26     49.46 o 
   2  12   2      947.62      958.60     62.97 o 
   4  12   2     3315.67     3372.18    152.16 o 
   6  12   2     3158.55     3326.56    152.88 o 
   8  12   2      364.35      359.69    112.13 o 
  10  12   2       29.61       46.30     33.14 o 
  12  12   2     1239.10     1166.91     84.53 o 
  14  12   2     1173.71     1261.55    128.09 o 
  16  12   2       22.27      -15.82     34.26 o 
  18  12   2      127.09      185.97     85.65 o 
  20  12   2      528.88      503.75    154.18 o 
  22  12   2      218.58      318.57     74.86 o 
 -21  13   2       27.71       33.90     46.77 o 
 -19  13   2        2.17       33.52     50.50 o 
 -17  13   2       95.05       60.84     66.97 o 
 -15  13   2      359.02      290.73    101.23 o 
 -13  13   2        5.29       26.64     92.66 o 
 -11  13   2       55.47       41.05     58.40 o 
  -9  13   2        0.54        4.50     40.34 o 
  -7  13   2      258.27      284.88     43.61 o 
  -5  13   2       84.72       59.34     48.49 o 
  -3  13   2      304.59      258.53     43.96 o 
  -1  13   2      579.29      619.90     56.55 o 
   1  13   2        4.87       24.25     31.36 o 
   3  13   2     1839.24     1743.77    110.74 o 
   5  13   2     1908.57     1928.97    133.63 o 
   7  13   2        4.21        3.72     45.11 o 
   9  13   2      196.06      273.75     73.20 o 
  11  13   2       59.14       51.19     37.68 o 
  13  13   2       22.44       75.16     36.57 o 
  15  13   2       61.90      123.70     41.86 o 
  17  13   2      135.30      133.49     52.33 o 
  19  13   2       80.26       93.82     54.10 o 
 -18  14   2      236.42      364.98    137.83 o 
 -16  14   2      233.60      222.05     66.45 o 
 -14  14   2      479.13      464.07     76.24 o 
 -12  14   2      606.69      322.37     93.44 o 
  -8  14   2     2421.93     2798.58    190.00 o 
  -6  14   2     1096.02     1279.89    106.32 o 
  -4  14   2      955.73      973.52     71.57 o 
  -2  14   2     1286.05     1302.15     78.18 o 
   0  14   2      294.44      314.74     52.20 o 
   2  14   2       43.26      135.49     47.88 o 
   4  14   2      202.54      253.02    101.23 o 
   6  14   2      194.86      122.05     60.09 o 
   8  14   2      827.70      699.48    267.09 o 
  10  14   2     1112.92     1036.94    112.87 o 
  12  14   2      522.65      548.70    105.12 o 
  14  14   2      452.01      339.15    100.49 o 
  16  14   2       44.58       17.09     43.72 o 
  18  14   2       71.98       70.08     71.64 o 
 -15  15   2       17.12       28.03     71.64 o 
 -13  15   2       11.39       54.51     65.41 o 
 -11  15   2        5.62       23.36     57.62 o 
  -9  15   2       24.20      -28.03     60.74 o 
  -7  15   2       57.51      101.23     75.53 o 
  -5  15   2        0.05       -0.73     33.89 o 
  -3  15   2       73.74       32.93     39.88 o 
  -1  15   2      252.03      161.66     53.86 o 
   1  15   2        9.95       19.73     43.04 o 
   3  15   2       62.08       52.11    138.61 o 
   5  15   2        0.24       16.89     82.54 o 
   7  15   2      328.30      141.49    118.36 o 
   9  15   2       82.39       22.73     81.76 o 
  11  15   2       24.98      -43.61     48.45 o 
  13  15   2       15.98      -34.56     57.23 o 
  15  15   2       95.70       51.39     65.41 o 
 -10  16   2      180.27      196.23     76.31 o 
  -8  16   2      325.43      179.10     87.21 o 
  -6  16   2      307.99      214.51     70.21 o 
  -4  16   2      215.54      281.12     54.31 o 
  -2  16   2      248.69      158.59     55.84 o 
   0  16   2      677.22      700.92     82.16 o 
   2  16   2      787.57      662.91    122.11 o 
   4  16   2       77.16      130.93     70.87 o 
   6  16   2       13.40       58.73     70.86 o 
   8  16   2      325.67      187.80     78.09 o 
  10  16   2      484.19      378.25     98.11 o 
  12  16   2      313.90      230.49    112.13 o 
  -7  17   2        6.38      105.90    104.34 o 
  -5  17   2        3.91       91.88     90.33 o 
  -3  17   2      101.38       31.06     48.43 o 
  -1  17   2       74.82       32.57     66.84 o 
   1  17   2        5.46       65.26     55.64 o 
   3  17   2        2.38       30.48     63.54 o 
   5  17   2       53.55       80.39     73.28 o 
   7  17   2       32.40      137.05    116.80 o 
 -29   1   3      305.96      397.94     93.01 o 
 -27   1   3      513.84      536.14     91.36 o 
 -25   1   3     1054.85     1306.46    123.81 o 
 -23   1   3      335.57      244.90     82.54 o 
 -21   1   3     2570.19     2477.44    130.41 o 
 -19   1   3     2409.47     2443.81    119.45 o 
 -17   1   3     1166.97     1200.53     82.87 o 
 -15   1   3     2706.11     2619.04    120.70 o 
 -13   1   3      779.34      679.35     39.68 o 
 -11   1   3     5937.20     5147.40    136.48 o 
  -9   1   3     9294.88     8554.26    136.44 o 
  -7   1   3      298.17      240.57     22.21 o 
  -5   1   3     2448.38     2290.09     47.43 o 
  -3   1   3      112.45      131.95     26.33 o 
  -1   1   3     5622.39     5217.31     91.49 o 
   1   1   3     5447.66     5080.96     89.59 o 
   3   1   3      970.15     1032.60     29.70 o 
   5   1   3     6375.29     5847.15     76.85 o 
   7   1   3     6992.56     6535.50     86.48 o 
   9   1   3     4368.37     3908.83     65.53 o 
  11   1   3     3037.99     2963.39     70.25 o 
  13   1   3     4910.32     4619.75     96.36 o 
  15   1   3    12051.39    12217.62    182.93 o 
  17   1   3     4596.11     4811.24    108.68 o 
  19   1   3      486.66      562.99     45.78 o 
  21   1   3      458.81      577.57     49.89 o 
  23   1   3     1524.64     1548.82     78.81 o 
  25   1   3      332.87      268.71     60.00 o 
  27   1   3      125.86       95.00     84.10 o 
  29   1   3      250.00      214.92    109.02 o 
 -30   2   3        4.99      143.28     80.39 o 
 -28   2   3        0.01        2.23     69.30 o 
 -26   2   3        9.78       18.04     79.43 o 
 -24   2   3      201.71      170.43     86.43 o 
 -22   2   3      247.80      262.87     61.20 o 
 -20   2   3     1008.53      896.30     83.14 o 
 -18   2   3      610.12      547.24     66.05 o 
 -16   2   3      792.83      888.48    117.58 o 
 -14   2   3      628.13      550.60     41.66 o 
 -12   2   3      255.52      209.59     27.73 o 
 -10   2   3     9222.31     8796.21    188.73 o 
  -8   2   3      148.81      242.59     25.04 o 
  -6   2   3     6395.85     6349.92    109.67 o 
  -4   2   3     2450.39     2632.38     48.90 o 
  -2   2   3        4.61        4.48      8.38 o 
   0   2   3      403.58      368.38     26.33 o 
   2   2   3     2513.87     2502.66     81.13 o 
   4   2   3     6398.14     6568.92    114.48 o 
   6   2   3    13602.06    13987.86    176.34 o 
   8   2   3     1013.35     1027.41     32.51 o 
  10   2   3     1261.84     1183.19     42.79 o 
  12   2   3     4027.12     3926.40     85.24 o 
  14   2   3     3754.65     3906.16     90.66 o 
  16   2   3     2240.87     2381.36    158.24 o 
  18   2   3     2120.94     2073.26     73.09 o 
  20   2   3      342.24      284.14     43.93 o 
  22   2   3     2328.26     2372.75    103.98 o 
  24   2   3       23.69       58.00     40.77 o 
  26   2   3       33.63       70.37     55.75 o 
  28   2   3       24.29      124.59     96.56 o 
  30   2   3        1.80       45.16     99.67 o 
 -29   3   3      527.71      672.29    106.39 o 
 -27   3   3      685.16      686.34    172.09 o 
 -25   3   3      175.51      224.68     59.82 o 
 -23   3   3      872.66      831.16    123.81 o 
 -21   3   3     3991.78     4034.96    355.08 o 
 -19   3   3      216.41      248.85     78.65 o 
 -17   3   3      342.77      310.51     51.61 o 
 -15   3   3     4929.44     4540.46    147.76 o 
 -13   3   3     7267.47     6730.94    214.36 o 
 -11   3   3     4420.60     4056.89     97.65 o 
  -9   3   3      898.42      971.66     46.14 o 
  -7   3   3    34083.39    33797.99    693.80 o 
  -5   3   3    45582.94    45050.72    562.05 o 
  -3   3   3     9326.71     9275.02    156.41 o 
  -1   3   3     2461.02     2679.29    105.13 o 
   1   3   3    10366.10     9997.12    133.62 o 
   3   3   3    42667.88    40908.85    614.86 o 
   5   3   3      278.99      249.39     23.19 o 
   7   3   3     1289.12     1244.65     44.82 o 
   9   3   3    13661.91    13266.37    159.86 o 
  11   3   3     6910.93     6400.25    130.90 o 
  13   3   3     1689.29     1664.88     57.22 o 
  15   3   3      362.20      358.65     35.61 o 
  17   3   3     1744.76     1795.80     67.63 o 
  19   3   3     1075.98     1388.64     83.58 o 
  21   3   3      161.76      132.84     59.36 o 
  23   3   3      108.68       61.16     39.17 o 
  25   3   3      713.78      891.70    101.24 o 
  27   3   3      800.37      777.60    239.06 o 
  29   3   3      169.38      253.85    126.15 o 
 -28   4   3       15.16      -80.15    109.79 o 
 -26   4   3       82.04      179.31     62.85 o 
 -24   4   3        0.12       47.47     41.03 o 
 -22   4   3      393.70      307.51     87.99 o 
 -20   4   3        0.24        0.33     31.93 o 
 -18   4   3     2340.46     2239.59    168.97 o 
 -16   4   3       60.05       74.74     30.21 o 
 -14   4   3      646.14      710.82     51.20 o 
 -12   4   3      174.48      191.00     34.37 o 
 -10   4   3       74.68      113.41     21.48 o 
  -8   4   3      730.82      762.83     32.42 o 
  -6   4   3        7.33        6.68     10.72 o 
  -4   4   3     1249.27     1185.87     33.67 o 
  -2   4   3     4796.41     5177.63    199.10 o 
   0   4   3       64.49       81.72     18.20 o 
   2   4   3       57.78       66.44     18.84 o 
   4   4   3     2825.34     3000.14     78.37 o 
   6   4   3      288.73      321.20     28.13 o 
   8   4   3       30.48       43.14     17.48 o 
  10   4   3     4403.46     4514.99     86.64 o 
  12   4   3      520.77      496.15     38.03 o 
  14   4   3     1185.09     1273.42     71.87 o 
  16   4   3       84.58       50.42     26.78 o 
  18   4   3     1219.78     1158.00     89.77 o 
  20   4   3       71.82       50.79     35.89 o 
  22   4   3      125.48      149.62     45.89 o 
  24   4   3       15.70       31.11     46.45 o 
  26   4   3        8.56      -13.50     53.51 o 
  28   4   3       51.21      120.21     70.07 o 
 -29   5   3       45.78       47.77     95.78 o 
 -27   5   3      192.23      267.73     70.45 o 
 -25   5   3      324.14      407.96     73.76 o 
 -23   5   3        7.86       14.41     36.06 o 
 -21   5   3       62.08      101.36     42.63 o 
 -19   5   3      734.15      805.01    175.20 o 
 -17   5   3      864.56      909.49     53.98 o 
 -15   5   3     1488.47     1467.85     60.33 o 
 -13   5   3     5274.51     5173.76    106.90 o 
 -11   5   3     4138.57     4262.73     92.42 o 
  -9   5   3       12.10       23.09     10.45 o 
  -7   5   3     3567.36     3348.11     63.03 o 
  -5   5   3     7925.95     7896.93    103.55 o 
  -3   5   3     6634.36     6705.77     91.38 o 
  -1   5   3     5859.83     6136.06    117.74 o 
   1   5   3     4241.40     4671.05    101.58 o 
   3   5   3    15195.23    14837.99    236.53 o 
   5   5   3     5949.05     5711.25    131.50 o 
   7   5   3      180.37      195.94     23.15 o 
   9   5   3     1204.93     1208.44     52.70 o 
  11   5   3     5583.83     5099.70    128.50 o 
  13   5   3      329.84      273.09     40.29 o 
  15   5   3      637.18      570.97     67.31 o 
  17   5   3      498.51      661.33     62.00 o 
  19   5   3     3146.11     3223.87    118.97 o 
  21   5   3      753.16      790.43     84.63 o 
  23   5   3      116.70       96.38     59.79 o 
  25   5   3      321.28      508.92     84.19 o 
  27   5   3      182.70      209.33    133.15 o 
 -28   6   3        8.67       28.39     54.63 o 
 -26   6   3        5.30       48.71     50.88 o 
 -24   6   3        5.27       13.67     43.78 o 
 -22   6   3      280.04      267.87     61.40 o 
 -20   6   3      615.16      407.90     64.25 o 
 -18   6   3      885.44      878.84     55.84 o 
 -16   6   3     1387.21     1532.86     64.92 o 
 -14   6   3      162.66      183.83     35.07 o 
 -12   6   3        1.42       -3.97     18.94 o 
 -10   6   3        1.52       18.76     17.28 o 
  -8   6   3      524.03      530.57     31.07 o 
  -6   6   3     5081.91     5154.71    101.15 o 
  -4   6   3     2932.09     2892.95     59.20 o 
  -2   6   3     8707.44     8940.11    123.43 o 
   0   6   3     4595.12     4673.50    105.77 o 
   2   6   3       44.25       75.63     22.93 o 
   4   6   3      843.45      845.98     50.82 o 
   6   6   3     1848.88     2118.79     64.06 o 
   8   6   3     4072.84     4050.03     93.33 o 
  10   6   3     2507.29     2394.49     86.88 o 
  12   6   3     4513.97     4448.88    105.41 o 
  14   6   3      874.75      866.52     82.81 o 
  16   6   3      741.93      779.87     65.26 o 
  18   6   3       13.48       -3.23     30.64 o 
  20   6   3       40.98       50.19     38.60 o 
  22   6   3      119.49       85.39     68.21 o 
  24   6   3      413.65      416.69    131.60 o 
  26   6   3      410.96      497.41     90.61 o 
  28   6   3      100.95      236.72    123.03 o 
 -27   7   3      176.08      209.37     77.09 o 
 -25   7   3     1033.55     1148.95    169.75 o 
 -23   7   3     1451.60     1500.24    116.14 o 
 -21   7   3      844.75      621.95     80.93 o 
 -19   7   3     1231.37     1285.21    100.19 o 
 -17   7   3     3666.34     4114.96    107.63 o 
 -15   7   3     3014.72     3193.08    126.10 o 
 -13   7   3       75.80       99.59     27.91 o 
 -11   7   3     1643.61     1544.79     59.87 o 
  -9   7   3     7917.70     7678.02    115.31 o 
  -7   7   3      422.20      397.27     40.01 o 
  -5   7   3      740.60      746.53     39.74 o 
  -3   7   3     6476.82     6507.50    116.42 o 
  -1   7   3    11530.90    12045.16    146.21 o 
   1   7   3     5045.44     4863.10    163.59 o 
   3   7   3       18.17       19.06     21.29 o 
   5   7   3     2060.95     1845.82    126.36 o 
   7   7   3     8436.15     8421.29    145.24 o 
   9   7   3     9531.51     9635.27    161.89 o 
  11   7   3     1438.25     1362.02     79.08 o 
  13   7   3     1362.35     1483.64     76.35 o 
  15   7   3     2810.39     2608.14    103.86 o 
  17   7   3      357.94      428.17     54.28 o 
  19   7   3      777.12      730.53     60.77 o 
  21   7   3     1435.92     1741.12    112.39 o 
  23   7   3     1075.79     1016.09    320.04 o 
  25   7   3      135.43      165.68     67.72 o 
  27   7   3       48.55       14.76     64.72 o 
 -26   8   3       86.08      121.46     64.25 o 
 -24   8   3      297.61      231.59     66.23 o 
 -22   8   3       39.43      -12.48     54.51 o 
 -20   8   3      451.55      319.47     66.62 o 
 -18   8   3      850.62      728.22     65.21 o 
 -16   8   3     1588.68     1543.26     68.98 o 
 -14   8   3       25.81       31.30     25.99 o 
 -12   8   3      465.47      478.71     41.71 o 
 -10   8   3     1131.88     1112.04    119.16 o 
  -8   8   3     1880.38     1889.13     64.27 o 
  -6   8   3       48.53       63.11     21.90 o 
  -4   8   3      849.39      813.07     39.88 o 
  -2   8   3      297.55      341.75     31.22 o 
   0   8   3     1036.04     1192.40     55.77 o 
   2   8   3     3139.72     3287.35     98.05 o 
   4   8   3     1905.34     2096.69     93.72 o 
   6   8   3     1326.38     1456.51     68.60 o 
   8   8   3     1553.94     1680.30     74.85 o 
  10   8   3     1041.04     1226.96     74.75 o 
  12   8   3      940.30      977.94     70.05 o 
  14   8   3      279.26      230.04     63.24 o 
  16   8   3      511.08      481.52     63.21 o 
  18   8   3      113.81      132.27     45.23 o 
  20   8   3       22.86        2.61     46.74 o 
  22   8   3      554.93      784.84    219.59 o 
  24   8   3       56.79       75.03     72.42 o 
  26   8   3       21.72       10.41     61.11 o 
 -25   9   3      374.13      378.52     81.40 o 
 -23   9   3      567.50      632.42    132.38 o 
 -21   9   3      260.34      190.31     95.00 o 
 -19   9   3      628.90      622.05     65.47 o 
 -17   9   3     2105.84     2259.91    109.06 o 
 -15   9   3      802.58      867.99     73.95 o 
 -13   9   3      141.31      127.32     33.14 o 
 -11   9   3       55.24       39.79     24.75 o 
  -9   9   3     2946.16     3268.34     88.53 o 
  -7   9   3     9805.38    10067.70    161.67 o 
  -5   9   3     2642.27     2730.60     68.69 o 
  -3   9   3     2229.34     2331.61     84.29 o 
  -1   9   3     5542.82     5840.29    119.10 o 
   1   9   3     1822.86     1885.08     78.10 o 
   3   9   3     1334.92     1481.75     72.23 o 
   5   9   3     3468.88     3516.26    109.14 o 
   7   9   3     3393.41     3333.43    115.42 o 
   9   9   3      169.66      151.91     35.57 o 
  11   9   3       39.78       43.87     26.91 o 
  13   9   3     2184.87     2095.76    147.67 o 
  15   9   3     2382.19     2219.42    100.30 o 
  17   9   3      401.07      448.65     95.84 o 
  19   9   3        3.55      -14.94     35.95 o 
  21   9   3      110.86       58.71    113.69 o 
  23   9   3     1429.76     1584.89    476.55 o 
  25   9   3      675.73      661.55    224.26 o 
 -24  10   3        1.53      -48.76     49.55 o 
 -22  10   3       13.40       23.71     52.17 o 
 -20  10   3      207.50      241.30     53.85 o 
 -18  10   3      329.81      254.12     58.43 o 
 -16  10   3        0.97       40.77     33.51 o 
 -14  10   3      178.05      191.71     36.16 o 
 -12  10   3      572.35      487.16     46.85 o 
 -10  10   3     1802.89     1768.54    102.05 o 
  -8  10   3     6713.68     7026.41    158.01 o 
  -6  10   3      177.23      161.24     31.60 o 
  -4  10   3     4639.31     4737.77    122.73 o 
  -2  10   3     3711.63     3905.49    100.17 o 
   0  10   3      655.01      761.41     58.89 o 
   2  10   3      464.62      465.36     79.95 o 
   4  10   3       23.79        7.55     29.79 o 
   6  10   3        8.58       20.53     28.16 o 
   8  10   3      736.61      693.12     79.58 o 
  10  10   3      511.00      513.65     62.47 o 
  12  10   3      132.84       90.85     34.81 o 
  14  10   3      884.75      990.52    100.94 o 
  16  10   3      174.12      144.32     40.08 o 
  18  10   3       29.49       11.45     35.02 o 
  20  10   3       12.25       20.92     70.86 o 
  22  10   3      863.88      987.16    118.69 o 
  24  10   3     1116.75     1008.72    219.59 o 
 -23  11   3      359.66      270.98     95.00 o 
 -21  11   3      701.10      819.47    226.60 o 
 -19  11   3      812.20      747.61     75.95 o 
 -17  11   3      580.76      491.19     67.03 o 
 -15  11   3       69.16      130.92     41.85 o 
 -13  11   3     1875.27     1808.55    332.46 o 
 -11  11   3     3754.85     3693.35    217.48 o 
  -9  11   3       28.75       45.70     40.14 o 
  -7  11   3      709.95      722.35    201.68 o 
  -5  11   3      553.79      540.62     48.59 o 
  -3  11   3     1013.52     1043.34     79.80 o 
  -1  11   3      502.11      557.60     49.14 o 
   1  11   3       97.38       92.45     31.60 o 
   3  11   3     4970.88     5384.53    149.57 o 
   5  11   3     2104.05     2262.82    110.49 o 
   7  11   3      200.66      121.90     56.84 o 
   9  11   3       75.44       49.09     47.50 o 
  11  11   3      829.46      855.12    103.18 o 
  13  11   3     2479.85     2205.81    305.63 o 
  15  11   3      638.90      591.01     66.84 o 
  17  11   3      803.98      636.99     70.05 o 
  19  11   3     2806.26     2953.59    411.92 o 
  21  11   3     1373.02     1568.26    193.11 o 
  23  11   3        2.70      -32.77     61.72 o 
 -22  12   3        1.73      -17.13     66.97 o 
 -20  12   3        0.53       -8.60     97.34 o 
 -18  12   3       67.58       41.09     38.07 o 
 -16  12   3       54.65       96.61     39.70 o 
 -14  12   3       44.08       77.97     37.66 o 
 -12  12   3       19.70       23.67     29.78 o 
 -10  12   3       56.27      -25.06     72.28 o 
  -8  12   3      101.20       59.70     50.61 o 
  -6  12   3       31.76      -17.73     35.69 o 
  -4  12   3        0.33      -26.14     27.50 o 
  -2  12   3       94.03      111.96     33.38 o 
   0  12   3      143.84      184.63     38.23 o 
   2  12   3      344.27      325.35     52.50 o 
   4  12   3       80.99      110.14     40.43 o 
   6  12   3      197.28      303.75     75.53 o 
   8  12   3      336.77      230.50     60.22 o 
  10  12   3      644.50      562.58     84.71 o 
  12  12   3      450.50      295.81     53.31 o 
  14  12   3       70.93       10.90     33.66 o 
  16  12   3       13.95       16.61     34.74 o 
  18  12   3        0.02       73.55     77.87 o 
  20  12   3      258.57      308.41     71.58 o 
 -19  13   3      328.08      303.41    112.13 o 
 -17  13   3      559.15      490.45    112.91 o 
 -15  13   3      561.07      359.69    101.23 o 
 -13  13   3     1035.43      910.74    306.80 o 
 -11  13   3     1192.73     1149.03    124.14 o 
  -9  13   3     1456.25     1133.43    102.13 o 
  -7  13   3     1583.86     1879.42    179.94 o 
  -5  13   3     1572.70     1584.08     81.19 o 
  -3  13   3     1907.04     1954.02    107.67 o 
  -1  13   3     1255.23     1565.75     81.82 o 
   1  13   3     1029.11     1134.91     70.69 o 
   3  13   3     2548.47     2516.33    110.71 o 
   5  13   3     2119.15     2278.13    208.69 o 
   7  13   3      349.83      298.33    151.06 o 
   9  13   3      144.36       85.56     52.66 o 
  11  13   3      401.79      328.65    174.42 o 
  13  13   3      622.24      576.66     90.12 o 
  15  13   3      434.01      423.30     61.88 o 
  17  13   3      200.95      232.04     63.57 o 
  19  13   3      227.11      150.62     56.50 o 
 -18  14   3      414.93      397.13    119.92 o 
 -16  14   3      199.95      194.67     85.65 o 
 -14  14   3        7.32       71.64     77.87 o 
 -12  14   3       54.09       28.34     54.53 o 
 -10  14   3       14.55       62.96     39.73 o 
  -8  14   3       59.36      118.01     46.12 o 
  -6  14   3       45.95        4.18     32.77 o 
  -4  14   3       57.76       50.29     34.84 o 
  -2  14   3      487.49      590.71     59.53 o 
   0  14   3       85.31       73.59     38.36 o 
   2  14   3       23.74       10.75     50.33 o 
   4  14   3        6.07       37.52     56.07 o 
   6  14   3       24.90      -25.74     45.94 o 
   8  14   3       85.79       45.73     49.41 o 
  10  14   3      160.74       77.56     60.59 o 
  12  14   3       29.36       49.41     53.84 o 
  14  14   3      200.59      161.97    101.23 o 
  16  14   3       61.12       63.15     49.00 o 
 -15  15   3      201.24       77.87     91.88 o 
 -13  15   3       60.42      149.51     77.87 o 
 -11  15   3       19.65      -17.13     57.62 o 
  -9  15   3      802.70      988.47    157.95 o 
  -7  15   3     1364.08     1102.77     88.09 o 
  -5  15   3      566.19      485.96     68.12 o 
  -3  15   3      519.58      475.40     60.62 o 
  -1  15   3     1084.94     1029.73     98.32 o 
   1  15   3      595.58      555.15     73.50 o 
   3  15   3       13.02       -2.06     53.40 o 
   5  15   3       14.93       32.86     54.53 o 
   7  15   3      930.43      829.37    109.02 o 
   9  15   3     1352.78      985.21    117.83 o 
  11  15   3      315.56      187.65    142.50 o 
  13  15   3      143.67      142.76     70.21 o 
 -10  16   3      179.69      180.65     92.66 o 
  -8  16   3        2.22      143.32     77.09 o 
  -6  16   3        1.71        6.88     41.13 o 
  -4  16   3       54.37       74.48     55.50 o 
  -2  16   3       42.83       17.47     43.03 o 
   0  16   3      278.64      208.97    130.82 o 
   2  16   3       13.92       52.78    106.68 o 
   4  16   3       32.10      165.72     70.26 o 
   6  16   3        1.77       -7.28     80.20 o 
   8  16   3        0.30      -54.59     61.64 o 
  10  16   3        4.39      -49.84     74.75 o 
  -3  17   3      522.74      541.96    133.93 o 
  -1  17   3      263.41      293.04     80.19 o 
   1  17   3      100.40       54.51    110.57 o 
   3  17   3       91.17      242.95    127.70 o 
   5  17   3       85.46      160.41    115.24 o 
 -30   0   4      187.11      179.10    115.24 o 
 -28   0   4      806.84      800.48    151.06 o 
 -26   0   4     1010.81     1026.30    157.29 o 
 -24   0   4       59.00      -14.02     74.75 o 
 -22   0   4      455.41      311.47     90.33 o 
 -20   0   4       59.06      129.26     54.51 o 
 -18   0   4     2580.99     2476.21    163.52 o 
 -16   0   4     4234.01     3768.82    193.11 o 
 -14   0   4     8924.82     8620.00    297.46 o 
 -12   0   4    28830.83    26545.24    619.83 o 
 -10   0   4    16009.18    16001.90    414.26 o 
  -8   0   4      198.97      270.73     27.08 o 
  -6   0   4     2486.03     2857.21     78.15 o 
  -4   0   4     3248.48     2974.00    117.58 o 
  -2   0   4     3078.35     2917.01     80.93 o 
   0   0   4      141.93       79.43     32.70 o 
   2   0   4     8910.28     8606.84    165.40 o 
   4   0   4    25401.07    23960.15    362.98 o 
   6   0   4    10450.14    10197.76    214.14 o 
   8   0   4      639.69      753.41     37.34 o 
  10   0   4    12087.32    12606.39    184.24 o 
  12   0   4      901.95     1019.11     66.14 o 
  14   0   4      668.55      593.72    130.82 o 
  16   0   4       13.67        6.26     26.83 o 
  18   0   4     2311.68     2047.68    104.88 o 
  20   0   4     2528.56     2922.84    132.58 o 
  22   0   4      804.78     1077.26     98.64 o 
  24   0   4      587.83      730.40    137.05 o 
  26   0   4      450.01      702.37    137.05 o 
 -29   1   4       30.61       -8.53     69.87 o 
 -27   1   4       25.94      153.72     71.82 o 
 -25   1   4       21.07       -6.78     62.29 o 
 -23   1   4      630.00      571.79     80.03 o 
 -21   1   4      576.51      628.19    116.80 o 
 -19   1   4     3930.17     3564.76    145.31 o 
 -17   1   4     4995.58     4762.46    162.97 o 
 -15   1   4       58.63       42.66     68.52 o 
 -13   1   4       36.75       77.41     33.57 o 
 -11   1   4     1003.95     1039.33     45.67 o 
  -9   1   4     4493.27     4443.16     93.70 o 
  -7   1   4      862.30      965.36     48.77 o 
  -5   1   4      377.35      369.29     22.64 o 
  -3   1   4     1469.17     1401.83     39.21 o 
  -1   1   4       14.52       13.04     11.04 o 
   1   1   4       29.57       73.84     43.10 o 
   3   1   4      701.90      708.68     46.31 o 
   5   1   4       60.48      146.95     19.78 o 
   7   1   4     3448.86     3539.76     54.10 o 
   9   1   4    23031.94    21852.50    197.84 o 
  11   1   4      514.54      518.47     30.07 o 
  13   1   4     3191.09     3434.24    118.01 o 
  15   1   4     1118.02     1141.65     55.82 o 
  17   1   4        5.35        0.07     24.26 o 
  19   1   4      167.94      155.27     40.15 o 
  21   1   4        0.03        6.50     33.45 o 
  23   1   4       29.87       88.41     39.84 o 
  25   1   4       10.25       42.97     41.28 o 
  27   1   4       37.40       62.62     57.87 o 
 -28   2   4      408.50      386.02     89.02 o 
 -26   2   4      856.15      847.89     97.93 o 
 -24   2   4      110.05      -15.25     38.87 o 
 -22   2   4     1378.24     1456.51    109.00 o 
 -20   2   4     5974.36     6207.23    516.27 o 
 -18   2   4     1252.89     1377.20    115.24 o 
 -16   2   4     1120.61      935.74     77.35 o 
 -14   2   4     5954.47     5590.23    165.67 o 
 -12   2   4     8120.26     7786.04    119.32 o 
 -10   2   4     4038.57     3685.85     72.67 o 
  -8   2   4     1624.29     1462.75     53.35 o 
  -6   2   4      672.62      475.95     25.16 o 
  -4   2   4      122.50      265.75     25.18 o 
  -2   2   4     1006.20      934.99     36.51 o 
   0   2   4     6894.33     6733.76     97.83 o 
   2   2   4    21410.10    21039.96    323.39 o 
   4   2   4     9281.99     8435.02    144.36 o 
   6   2   4      514.93      383.34     30.06 o 
   8   2   4     6127.42     5779.31     86.57 o 
  10   2   4    17909.53    17591.64    192.74 o 
  12   2   4     8678.93     8617.78    139.75 o 
  14   2   4     1033.20     1143.74     53.29 o 
  16   2   4     2647.46     2542.64    115.50 o 
  18   2   4     3647.42     3844.53    123.29 o 
  20   2   4      899.42      950.96     74.36 o 
  22   2   4     1224.76     1272.68     89.29 o 
  24   2   4      720.40      761.49     76.62 o 
  26   2   4      172.29      269.17     58.80 o 
  28   2   4      113.17      165.30     74.33 o 
 -29   3   4       48.59       10.03     51.63 o 
 -27   3   4      103.25      168.11     58.67 o 
 -25   3   4        0.79      -50.18     49.84 o 
 -23   3   4       61.03       96.49     48.55 o 
 -21   3   4      816.24      849.48     87.29 o 
 -19   3   4       34.71       -5.35     34.42 o 
 -17   3   4       52.61       80.74     42.91 o 
 -15   3   4       29.66        4.33     29.09 o 
 -13   3   4      241.83      217.52     34.26 o 
 -11   3   4        0.67        7.72     17.99 o 
  -9   3   4     3447.36     3429.97     87.90 o 
  -7   3   4      927.95     1082.00     41.81 o 
  -5   3   4     3072.97     2970.82     55.13 o 
  -3   3   4    10159.45    10906.83    189.94 o 
  -1   3   4      863.66      973.83     33.29 o 
   1   3   4      472.60      621.37     48.46 o 
   3   3   4      100.40      141.00     24.25 o 
   5   3   4      551.18      597.30     60.40 o 
   7   3   4      238.25      232.83     26.45 o 
   9   3   4     1292.72     1200.10     39.77 o 
  11   3   4      983.52      991.81     49.65 o 
  13   3   4      144.04      163.07     32.73 o 
  15   3   4       48.41       82.46     28.03 o 
  17   3   4        2.95       12.70     27.23 o 
  19   3   4       80.43       78.33     33.76 o 
  21   3   4      112.76       73.88     46.82 o 
  23   3   4      298.59      259.85     53.50 o 
  25   3   4      426.13      496.42    104.34 o 
  27   3   4       41.65        5.96     67.75 o 
  29   3   4      238.61      264.75    115.24 o 
 -28   4   4        8.94       89.70     57.99 o 
 -26   4   4      138.99       80.56     54.43 o 
 -24   4   4      404.47      425.52     74.71 o 
 -22   4   4     1232.20     1522.29    115.07 o 
 -20   4   4      752.10      737.89     80.93 o 
 -18   4   4       50.11      -16.42     31.15 o 
 -16   4   4     3180.48     3407.84    135.97 o 
 -14   4   4     1020.09     1037.66     74.62 o 
 -12   4   4        8.83       -1.04     21.18 o 
 -10   4   4      289.40      269.16     25.87 o 
  -8   4   4     4520.27     4487.27     79.36 o 
  -6   4   4    39325.32    41589.54    379.64 o 
  -4   4   4    13978.93    15885.05    190.77 o 
  -2   4   4     1887.52     1982.62     49.68 o 
   0   4   4     8046.32     8132.40    144.45 o 
   2   4   4    10371.19    10799.75    285.08 o 
   4   4   4      166.17      156.39     27.32 o 
   6   4   4     1630.10     1467.82     83.14 o 
   8   4   4    13567.54    12286.85    178.61 o 
  10   4   4     6995.84     6604.79    124.02 o 
  12   4   4     1261.59     1353.39     72.21 o 
  14   4   4      327.73      386.19     47.71 o 
  16   4   4     3081.93     3054.45    110.13 o 
  18   4   4      782.28      866.53     85.68 o 
  20   4   4      123.42       94.46     39.77 o 
  22   4   4       16.14       18.60     38.23 o 
  24   4   4      525.11      589.19     79.41 o 
  26   4   4      745.04      906.89    108.43 o 
  28   4   4       72.73      -37.08     59.87 o 
 -27   5   4        0.49       57.45     50.23 o 
 -25   5   4        0.08       92.55     52.33 o 
 -23   5   4       65.96       56.57     49.72 o 
 -21   5   4       31.05        4.65     38.32 o 
 -19   5   4       37.13       16.79     34.15 o 
 -17   5   4      304.63      292.67     46.34 o 
 -15   5   4      186.65      179.98     31.11 o 
 -13   5   4      691.41      715.54     58.91 o 
 -11   5   4       47.05       20.14     21.32 o 
  -9   5   4      323.13      295.39     27.51 o 
  -7   5   4     2108.34     2180.73     48.24 o 
  -5   5   4      197.11      155.67     23.06 o 
  -3   5   4     1447.66     1538.05     58.26 o 
  -1   5   4     2382.08     2630.43     76.72 o 
   1   5   4      321.01      362.36     35.38 o 
   3   5   4     3039.11     3196.03     99.55 o 
   5   5   4      684.39      805.86     51.42 o 
   7   5   4      583.33      570.27     54.76 o 
   9   5   4     1395.65     1395.43     59.12 o 
  11   5   4      545.66      575.28     43.95 o 
  13   5   4       69.34        4.16     38.66 o 
  15   5   4     1683.56     1779.82     85.66 o 
  17   5   4       87.66       30.76     34.67 o 
  19   5   4      524.10      592.18     66.76 o 
  21   5   4      237.76      352.21     58.63 o 
  23   5   4        3.69        9.10     41.05 o 
  25   5   4       55.50       91.08     59.34 o 
  27   5   4      130.11      114.57     62.85 o 
 -28   6   4      131.45      215.16     72.48 o 
 -26   6   4      279.96      342.45    117.58 o 
 -24   6   4      722.59      865.99     98.94 o 
 -22   6   4      782.67      796.73     97.34 o 
 -20   6   4      282.50      394.99     73.92 o 
 -18   6   4      654.13      726.87     64.73 o 
 -16   6   4      741.66      933.94    105.87 o 
 -14   6   4       56.32       50.33     26.24 o 
 -12   6   4       10.76       39.73     23.93 o 
 -10   6   4      709.46      689.59     45.13 o 
  -8   6   4     5080.86     5352.55     94.62 o 
  -6   6   4     5809.26     5769.95     92.62 o 
  -4   6   4     7667.80     7117.14    103.41 o 
  -2   6   4    10998.15    11103.79    179.60 o 
   0   6   4      911.61      970.01     55.46 o 
   2   6   4       89.57       94.67     25.98 o 
   4   6   4     3200.29     3242.40     93.85 o 
   6   6   4     5389.54     5300.82    239.60 o 
   8   6   4     3455.97     3316.44    112.85 o 
  10   6   4      411.54      361.52     34.01 o 
  12   6   4     1878.72     1823.96     97.21 o 
  14   6   4     2719.70     2720.40    104.88 o 
  16   6   4      187.85      182.24     56.90 o 
  18   6   4      213.20      211.47     48.01 o 
  20   6   4      591.05      585.49     69.39 o 
  22   6   4      565.61      565.52     70.99 o 
  24   6   4       64.34       10.10     45.44 o 
  26   6   4        8.86       11.13     55.01 o 
 -27   7   4      159.36      180.56     73.17 o 
 -25   7   4       41.50       67.26     53.80 o 
 -23   7   4       12.41        3.08     66.97 o 
 -21   7   4        8.87       -9.34     40.41 o 
 -19   7   4      472.08      403.12     56.61 o 
 -17   7   4        0.33      -29.25     47.07 o 
 -15   7   4      533.48      432.87     45.17 o 
 -13   7   4      404.68      400.16     43.61 o 
 -11   7   4       77.33       81.40     25.28 o 
  -9   7   4      395.33      407.66     34.30 o 
  -7   7   4      615.66      680.68     37.35 o 
  -5   7   4      177.81      185.67     24.56 o 
  -3   7   4     2217.60     2339.85     95.28 o 
  -1   7   4     2256.43     2393.82     81.70 o 
   1   7   4     1940.44     2065.60     76.84 o 
   3   7   4      911.76     1033.21     60.66 o 
   5   7   4       21.24        8.55     21.49 o 
   7   7   4        1.18       22.20     24.38 o 
   9   7   4        0.08       21.87     22.58 o 
  11   7   4     1283.21     1277.92     65.19 o 
  13   7   4      700.07      776.80    164.16 o 
  15   7   4      710.62      603.33     54.29 o 
  17   7   4       25.05       31.00     28.53 o 
  19   7   4      193.64      164.66     38.32 o 
  21   7   4        5.22      -30.72     44.52 o 
  23   7   4       33.22       11.35     48.98 o 
  25   7   4       36.67       16.96     55.87 o 
 -26   8   4      300.34      341.50     76.22 o 
 -24   8   4      449.56      400.38     78.73 o 
 -22   8   4      959.24      910.82     98.55 o 
 -20   8   4     1532.76     1612.24    137.05 o 
 -18   8   4     1906.74     1988.29    145.47 o 
 -16   8   4      142.64      196.25     38.00 o 
 -14   8   4      352.95      310.85     40.99 o 
 -12   8   4     3314.36     3653.91     99.04 o 
 -10   8   4     2416.07     2508.05     97.33 o 
  -8   8   4     2525.14     2446.57     74.02 o 
  -6   8   4     3707.43     3694.29     78.16 o 
  -4   8   4     9057.63     9032.95    172.19 o 
  -2   8   4     6714.18     7030.94    152.08 o 
   0   8   4      269.99      346.82     40.88 o 
   2   8   4      846.58      927.79     61.02 o 
   4   8   4     5976.78     5675.26    138.29 o 
   6   8   4     1505.88     1459.72     73.36 o 
   8   8   4      233.37      251.96     41.70 o 
  10   8   4     1848.15     1889.50     73.58 o 
  12   8   4     4902.69     4730.95    278.17 o 
  14   8   4     2942.59     3104.28    117.38 o 
  16   8   4       25.30       39.44     41.23 o 
  18   8   4      711.70      862.97     78.97 o 
  20   8   4     1349.68     1544.52    101.40 o 
  22   8   4      376.81      651.47    100.19 o 
  24   8   4      165.35      215.41    174.42 o 
  26   8   4      162.50       56.07     77.87 o 
 -25   9   4       21.70       14.41     53.87 o 
 -23   9   4        0.08      -54.08     42.89 o 
 -21   9   4      111.82       -8.75     47.89 o 
 -19   9   4        6.56      -47.36     38.56 o 
 -17   9   4       12.50       12.80     29.45 o 
 -15   9   4      378.94      501.03     73.38 o 
 -13   9   4       45.65       74.94     33.65 o 
 -11   9   4       12.79      -15.06     24.85 o 
  -9   9   4      327.94      296.24     34.18 o 
  -7   9   4      526.50      514.71     67.73 o 
  -5   9   4     2074.77     1968.07     79.35 o 
  -3   9   4      933.49      997.87     55.59 o 
  -1   9   4       66.57       87.58     29.80 o 
   1   9   4      917.52      899.68     62.36 o 
   3   9   4     1071.47     1200.83     73.23 o 
   5   9   4        0.19      -19.48     24.63 o 
   7   9   4     2283.92     2143.58     91.19 o 
   9   9   4       65.15       83.63     46.88 o 
  11   9   4       75.62       71.85     36.47 o 
  13   9   4      183.42      192.77     46.25 o 
  15   9   4       55.70       55.55     35.39 o 
  17   9   4       22.81       54.47     37.57 o 
  19   9   4      103.81       54.75     64.18 o 
  21   9   4      269.21      277.50     62.73 o 
  23   9   4      530.09      641.90    101.50 o 
 -24  10   4      555.64      572.48     90.81 o 
 -22  10   4      577.61      619.89     90.43 o 
 -20  10   4      246.72      344.94     72.42 o 
 -18  10   4      773.83      803.44     84.10 o 
 -16  10   4     1674.98     1606.26    151.55 o 
 -14  10   4      670.92      671.83     80.25 o 
 -12  10   4     1508.22     1503.36    130.46 o 
 -10  10   4     1606.19     1627.96     75.53 o 
  -8  10   4      458.57      500.12     55.67 o 
  -6  10   4       13.70       18.79     32.27 o 
  -4  10   4      179.93      115.73     41.14 o 
  -2  10   4      979.25     1020.14    102.50 o 
   0  10   4     2173.34     2233.42     90.80 o 
   2  10   4     1103.93     1318.29     79.50 o 
   4  10   4      211.33      152.84     36.35 o 
   6  10   4      178.86      118.58     47.04 o 
   8  10   4      839.30      794.01     66.95 o 
  10  10   4      272.55      249.97     60.45 o 
  12  10   4      327.05      237.94     47.99 o 
  14  10   4      985.67      831.97     76.34 o 
  16  10   4      887.88      944.61     86.80 o 
  18  10   4      591.18      548.47     84.86 o 
  20  10   4      522.14      352.58    124.22 o 
  22  10   4      322.20      268.50     95.78 o 
 -21  11   4        3.70       24.18     52.35 o 
 -19  11   4        4.89       -6.91     48.10 o 
 -17  11   4       23.76       59.64     39.28 o 
 -15  11   4        2.58      -37.56     62.32 o 
 -13  11   4        3.05        5.75     80.28 o 
 -11  11   4       87.22       62.11     41.84 o 
  -9  11   4        1.71      -26.08     34.31 o 
  -7  11   4       74.57       77.01     36.12 o 
  -5  11   4       83.27       50.02     42.54 o 
  -3  11   4      124.84      169.95     40.29 o 
  -1  11   4      973.10      995.48     75.17 o 
   1  11   4      376.19      333.80     55.55 o 
   3  11   4        0.02        9.33     31.47 o 
   5  11   4        2.05       19.62     42.73 o 
   7  11   4      397.82      429.68     55.36 o 
   9  11   4       37.59      -16.16     39.60 o 
  11  11   4      335.66      385.58     74.18 o 
  13  11   4        6.54        0.01     31.29 o 
  15  11   4       70.87        4.98     32.12 o 
  17  11   4       36.86        4.33     53.88 o 
  19  11   4       49.87        5.58     43.83 o 
  21  11   4       62.32      -28.55     70.86 o 
 -20  12   4       29.04      -39.66     57.98 o 
 -18  12   4      277.20      218.17     55.01 o 
 -16  12   4     1873.08     2251.95    205.57 o 
 -14  12   4     1095.60      925.61    159.55 o 
 -12  12   4      362.86      370.40     58.26 o 
 -10  12   4     1083.33     1081.26     70.01 o 
  -8  12   4     2445.61     2565.60    121.36 o 
  -6  12   4      365.98      482.12     83.90 o 
  -4  12   4       15.29      -10.54     26.55 o 
  -2  12   4     2994.90     3204.06    124.53 o 
   0  12   4     4779.25     5015.68    153.21 o 
   2  12   4     1000.54     1073.35     99.56 o 
   4  12   4      442.98      543.99     64.73 o 
   6  12   4     1235.27     1192.10     84.24 o 
   8  12   4     1200.57      969.27    102.85 o 
  10  12   4        8.33       14.14     42.57 o 
  12  12   4       45.38       -9.20     87.21 o 
  14  12   4      437.26      444.96     82.91 o 
  16  12   4     1192.90     1183.15    250.08 o 
  18  12   4      162.50       98.38     41.93 o 
  20  12   4       65.42     -105.90     80.98 o 
 -19  13   4       63.19      110.35     84.10 o 
 -17  13   4      153.79      191.03     69.61 o 
 -15  13   4      172.36      231.15     70.37 o 
 -13  13   4       26.82      -27.21     87.17 o 
 -11  13   4        1.81       10.52     36.75 o 
  -9  13   4        1.73       -5.17     39.83 o 
  -7  13   4      199.18      110.70     66.47 o 
  -5  13   4      144.96       63.55     53.52 o 
  -3  13   4       64.12       91.50     40.35 o 
  -1  13   4       80.85       95.97     39.77 o 
   1  13   4      171.41      133.64     50.36 o 
   3  13   4      704.54      688.69     97.93 o 
   5  13   4      218.00      247.75     53.47 o 
   7  13   4     1213.63     1179.00    200.12 o 
   9  13   4      123.61      159.86     64.41 o 
  11  13   4       23.74      -62.70     41.80 o 
  13  13   4       30.01       36.83     56.50 o 
  15  13   4        7.52       -0.74     50.77 o 
  17  13   4      101.56       38.05     40.73 o 
 -16  14   4      138.61      171.56     92.66 o 
 -14  14   4      205.95      200.43     59.06 o 
 -12  14   4      409.11      328.15     51.06 o 
 -10  14   4      246.29      207.18     47.82 o 
  -8  14   4      345.80      262.78     57.94 o 
  -6  14   4      611.76      758.60     87.69 o 
  -4  14   4      809.05      920.66     82.22 o 
  -2  14   4      560.38      530.39     66.46 o 
   0  14   4      586.43      670.79     75.16 o 
   2  14   4      943.13      892.04     91.11 o 
   4  14   4     1075.15     1007.93     88.74 o 
   6  14   4      859.48     1052.79    165.08 o 
   8  14   4      827.05      758.54    104.03 o 
  10  14   4      730.38      658.04    239.06 o 
  12  14   4      790.53      602.25     98.55 o 
  14  14   4      701.89      439.27     90.84 o 
  16  14   4       62.87      -49.84     91.88 o 
 -13  15   4        4.24       18.44     51.47 o 
 -11  15   4       35.52       59.76     40.21 o 
  -9  15   4        2.61       86.96     49.02 o 
  -7  15   4       81.25       48.94     47.40 o 
  -5  15   4       17.00       38.81     69.41 o 
  -3  15   4      468.50      528.45    102.90 o 
  -1  15   4       81.98      151.22     56.19 o 
   1  15   4       88.34       73.71     95.32 o 
   3  15   4        0.01       32.75     46.74 o 
   5  15   4        7.22       40.81     60.75 o 
   7  15   4       34.93       56.15     61.55 o 
   9  15   4       58.23       80.87    150.29 o 
  11  15   4        5.80      -10.71     60.09 o 
  13  15   4       88.24      110.57    107.46 o 
  -8  16   4       77.60      107.81    119.92 o 
  -6  16   4      119.60       87.78     52.59 o 
  -4  16   4      253.80      255.02     74.61 o 
  -2  16   4       75.88       91.88     68.10 o 
   0  16   4        2.66       -5.23     53.83 o 
   2  16   4      243.64      195.60     65.12 o 
   4  16   4     1032.75      954.99    230.49 o 
   6  16   4      448.58      331.76     92.01 o 
   8  16   4       88.06      207.13    132.38 o 
 -29   1   5      335.85      335.75    116.80 o 
 -27   1   5      649.81      512.31    132.38 o 
 -25   1   5      459.53      453.87     77.35 o 
 -23   1   5      134.18      146.08     51.19 o 
 -21   1   5      422.22      452.50     65.83 o 
 -19   1   5      205.83      179.92     50.61 o 
 -17   1   5     2314.53     2560.51    202.46 o 
 -15   1   5    10252.38     9931.60    242.27 o 
 -13   1   5     9340.78     8963.04    283.44 o 
 -11   1   5     4441.42     4526.65    142.35 o 
  -9   1   5     1969.37     1955.71    108.94 o 
  -7   1   5     4448.25     4144.52    114.07 o 
  -5   1   5     1580.90     1391.55    167.93 o 
  -3   1   5      499.76      644.93     32.85 o 
  -1   1   5      469.39      394.02     27.34 o 
   1   1   5    16006.52    15548.76    225.00 o 
   3   1   5    13778.55    13438.25    171.37 o 
   5   1   5      502.21      464.61     30.21 o 
   7   1   5     1449.58     1324.48     44.05 o 
   9   1   5     8101.33     7405.14    247.80 o 
  11   1   5     1568.92     1462.51     64.99 o 
  13   1   5      768.49      763.84    112.84 o 
  15   1   5       94.30       78.67     43.50 o 
  17   1   5     2291.90     2340.74     96.89 o 
  19   1   5     1752.70     1784.38     94.57 o 
  21   1   5      198.30      218.23     62.97 o 
  23   1   5      957.70     1017.12    109.00 o 
  25   1   5      781.80     1016.44    114.98 o 
  27   1   5      237.58      201.73     77.82 o 
 -28   2   5        0.51      -76.66     90.33 o 
 -26   2   5       66.94       -2.06     45.28 o 
 -24   2   5        9.76       52.70     47.81 o 
 -22   2   5       11.37       -8.42     52.17 o 
 -20   2   5      324.30      320.74     63.14 o 
 -18   2   5        1.69      -27.52     26.56 o 
 -16   2   5      386.53      335.90     54.24 o 
 -14   2   5       25.90        8.57     31.94 o 
 -12   2   5     2625.09     2401.89    110.57 o 
 -10   2   5       88.68       88.57     25.19 o 
  -8   2   5        3.52       40.80     19.09 o 
  -6   2   5        3.54        0.82     12.83 o 
  -4   2   5     3489.14     3473.29     64.53 o 
  -2   2   5     3762.43     4162.20     78.57 o 
   0   2   5      588.22      686.92     33.52 o 
   2   2   5     3974.21     3962.13     76.62 o 
   4   2   5     5000.27     4612.07    154.19 o 
   6   2   5       82.06       75.43     16.89 o 
   8   2   5     1063.32      984.00     54.21 o 
  10   2   5      388.97      312.90     31.93 o 
  12   2   5     4462.65     4499.89    100.33 o 
  14   2   5        0.12      -20.11     30.07 o 
  16   2   5     3594.82     3596.71    118.27 o 
  18   2   5      214.45      216.65     42.97 o 
  20   2   5      266.14      279.59     50.29 o 
  22   2   5      411.01      515.41     67.54 o 
  24   2   5      479.80      393.96     84.77 o 
  26   2   5        0.11       45.16     56.16 o 
  28   2   5      142.96      251.67     76.39 o 
 -27   3   5      243.63      230.88    231.27 o 
 -25   3   5      470.11      392.46    218.03 o 
 -23   3   5       25.10       56.89     49.02 o 
 -21   3   5      217.64      125.54     51.52 o 
 -19   3   5     2895.87     3047.36    143.68 o 
 -17   3   5      601.66      459.43     62.74 o 
 -15   3   5       81.25       61.78     38.16 o 
 -13   3   5     2299.59     2224.67    129.26 o 
 -11   3   5     7572.32     7445.15    148.72 o 
  -9   3   5     1402.61     1271.21     56.39 o 
  -7   3   5       62.87       75.54     20.64 o 
  -5   3   5     4474.96     4637.34     77.08 o 
  -3   3   5    21105.42    20574.50    236.73 o 
  -1   3   5     2531.32     2482.83    120.86 o 
   1   3   5       17.66       49.56     19.56 o 
   3   3   5     7572.08     7400.90    111.85 o 
   5   3   5     9272.20     8813.27    164.45 o 
   7   3   5     7542.31     7274.48    163.70 o 
   9   3   5        6.95       21.16     22.01 o 
  11   3   5     2714.12     2557.04     75.77 o 
  13   3   5     8387.53     8193.38    147.65 o 
  15   3   5      181.42      228.30     41.15 o 
  17   3   5      816.44      867.68     85.84 o 
  19   3   5     1078.92     1138.49     93.96 o 
  21   3   5     1134.31     1157.92    116.55 o 
  23   3   5      660.07      956.30     84.97 o 
  25   3   5       75.56       45.63     52.38 o 
  27   3   5      572.13      449.67     88.40 o 
 -28   4   5        8.97      -80.15     87.99 o 
 -26   4   5        4.23       31.26     54.63 o 
 -24   4   5       18.51       58.67     49.37 o 
 -22   4   5      234.00      275.30     61.27 o 
 -20   4   5      290.12      224.06     58.54 o 
 -18   4   5      488.35      299.55     59.87 o 
 -16   4   5     1150.37     1019.01     86.40 o 
 -14   4   5      237.74      186.15     82.54 o 
 -12   4   5      207.49      249.12     31.93 o 
 -10   4   5       35.20       34.06     21.28 o 
  -8   4   5      820.39      956.71     46.63 o 
  -6   4   5        1.28        9.42     14.09 o 
  -4   4   5       61.28       50.54     17.44 o 
  -2   4   5      736.01      831.30     50.13 o 
   0   4   5     3958.92     4590.03    112.58 o 
   2   4   5      118.56      133.39     28.57 o 
   4   4   5        5.96       -3.84     22.59 o 
   6   4   5      198.96      191.40     34.81 o 
   8   4   5       45.26       53.16     26.07 o 
  10   4   5      238.13      249.30     31.69 o 
  12   4   5      621.19      683.94     49.55 o 
  14   4   5      283.30      347.31     48.80 o 
  16   4   5      525.82      431.81     55.27 o 
  18   4   5       66.80       29.59     35.97 o 
  20   4   5      452.57      442.61    117.91 o 
  22   4   5       34.82       26.35     41.87 o 
  24   4   5       26.35      -62.88     41.92 o 
  26   4   5       36.84       64.82     55.27 o 
 -27   5   5      279.85      357.02     79.08 o 
 -25   5   5      285.57      240.92     68.50 o 
 -23   5   5      677.88      734.63     99.21 o 
 -21   5   5     1758.67     1941.51    139.73 o 
 -19   5   5     1174.48     1364.06    109.43 o 
 -17   5   5      420.16      492.67     57.39 o 
 -15   5   5      246.37      211.68     44.38 o 
 -13   5   5      112.94      104.58     34.24 o 
 -11   5   5     1099.84     1096.34     49.32 o 
  -9   5   5     3222.62     3313.40     86.29 o 
  -7   5   5     1685.10     1662.85     70.36 o 
  -5   5   5     1339.59     1229.33     47.08 o 
  -3   5   5     7452.31     7206.97    115.81 o 
  -1   5   5     2303.47     2156.12     74.24 o 
   1   5   5      128.41       75.37     25.55 o 
   3   5   5     4475.71     4193.18    224.10 o 
   5   5   5     4730.31     4412.66    115.63 o 
   7   5   5     3700.49     3605.47    106.12 o 
   9   5   5      448.32      452.46     47.73 o 
  11   5   5      540.35      485.50     43.61 o 
  13   5   5     4619.16     4528.69    129.70 o 
  15   5   5     2388.22     2211.82    144.35 o 
  17   5   5      292.23      324.07     55.76 o 
  19   5   5       44.29      153.22     66.30 o 
  21   5   5      394.96      340.23     66.27 o 
  23   5   5      149.48      169.79     53.28 o 
  25   5   5       31.16       44.37     51.53 o 
  27   5   5       41.48      -98.11     76.31 o 
 -26   6   5        8.79       52.28     59.80 o 
 -24   6   5      223.15      236.91     68.84 o 
 -22   6   5      107.88       70.15     44.52 o 
 -20   6   5       76.87       63.35     45.64 o 
 -18   6   5     1299.45     1125.45     81.46 o 
 -16   6   5     1048.40      825.70     68.49 o 
 -14   6   5        1.81      -22.14     25.10 o 
 -12   6   5      336.73      359.64     35.71 o 
 -10   6   5     1070.40     1234.81     53.12 o 
  -8   6   5      865.59      855.63     49.33 o 
  -6   6   5     1743.61     1871.76    110.81 o 
  -4   6   5      233.37      294.06     51.69 o 
  -2   6   5      110.94      115.63     34.96 o 
   0   6   5       15.72        4.41     21.27 o 
   2   6   5      354.73      317.16     40.14 o 
   4   6   5     1685.93     1738.30     97.58 o 
   6   6   5      650.11      697.07     55.98 o 
   8   6   5     1351.10     1370.83     64.48 o 
  10   6   5     1870.01     1735.88     82.34 o 
  12   6   5       27.71       33.64     26.69 o 
  14   6   5     1523.33     1546.64     92.01 o 
  16   6   5      650.02      573.79     63.93 o 
  18   6   5       41.69        5.16     37.05 o 
  20   6   5       97.30       87.64     45.07 o 
  22   6   5      173.87      167.65     53.31 o 
  24   6   5       39.93      -17.01     46.67 o 
  26   6   5        3.58      106.16     71.09 o 
 -25   7   5      159.04      135.90     63.14 o 
 -23   7   5     1382.40     1381.23    118.87 o 
 -21   7   5     2266.50     2222.41    113.97 o 
 -19   7   5     1002.71      944.52     79.25 o 
 -17   7   5      764.48      825.46     91.02 o 
 -15   7   5      160.93      303.05     49.65 o 
 -13   7   5       10.63        4.50     22.83 o 
 -11   7   5        6.12       21.27     24.83 o 
  -9   7   5      409.45      545.74     39.74 o 
  -7   7   5     8096.25     7789.52    156.81 o 
  -5   7   5     6240.25     6424.23    140.75 o 
  -3   7   5      241.06      314.31     44.35 o 
  -1   7   5     3139.92     3254.23     99.11 o 
   1   7   5     4790.44     4739.32    136.49 o 
   3   7   5      378.08      493.20     47.99 o 
   5   7   5       34.89      112.40     30.01 o 
   7   7   5      374.09      371.71     47.22 o 
   9   7   5     4851.89     4915.11    134.94 o 
  11   7   5     5662.35     5391.06    178.49 o 
  13   7   5     3912.85     3888.13    114.29 o 
  15   7   5     3076.79     3015.54    102.91 o 
  17   7   5     1301.47     1318.65    180.70 o 
  19   7   5      384.95      431.27     66.26 o 
  21   7   5       28.51      -18.72     39.48 o 
  23   7   5       88.58       26.91     48.59 o 
  25   7   5      335.92      318.79     82.63 o 
 -24   8   5       17.76      -44.76     84.10 o 
 -22   8   5        8.47        8.92     84.10 o 
 -20   8   5        6.15       19.89     44.10 o 
 -18   8   5      318.94      308.85     56.46 o 
 -16   8   5      360.84      255.08     76.06 o 
 -14   8   5      529.32      420.40     42.14 o 
 -12   8   5       75.47       70.02     28.06 o 
 -10   8   5       46.31       21.82     25.89 o 
  -8   8   5       40.02       17.38     42.89 o 
  -6   8   5     2216.55     2041.15    104.06 o 
  -4   8   5       90.50       83.17     36.92 o 
  -2   8   5     2372.52     2332.47     86.75 o 
   0   8   5       54.27       18.26     26.34 o 
   2   8   5      316.31      266.64     40.46 o 
   4   8   5        2.33       -9.07     21.53 o 
   6   8   5      593.81      700.04     60.33 o 
   8   8   5      164.91      194.49     40.19 o 
  10   8   5       90.62      122.23     36.02 o 
  12   8   5       42.55      122.58     38.07 o 
  14   8   5       94.79       52.12     52.69 o 
  16   8   5      154.30      190.99     74.28 o 
  18   8   5       33.71       56.11     39.33 o 
  20   8   5       81.31       95.58     57.13 o 
  22   8   5       39.02       97.95     50.38 o 
  24   8   5      104.77       86.20     73.62 o 
 -23   9   5      470.25      484.20     90.22 o 
 -21   9   5      271.56      313.29     72.93 o 
 -19   9   5       19.65      -14.72     40.18 o 
 -17   9   5      670.57      757.78     72.81 o 
 -15   9   5     1325.43     1463.30     80.89 o 
 -13   9   5     1087.12      974.13     59.88 o 
 -11   9   5      838.04      760.72     57.78 o 
  -9   9   5     1342.05     1454.79     72.35 o 
  -7   9   5     4327.82     4593.23    131.11 o 
  -5   9   5     6617.98     6709.30    236.72 o 
  -3   9   5     8152.36     8282.52    179.93 o 
  -1   9   5     3917.91     4041.86    121.38 o 
   1   9   5      360.97      520.84     53.34 o 
   3   9   5       10.18       -3.71     18.63 o 
   5   9   5       96.30        0.47     25.35 o 
   7   9   5      279.72      278.00     45.74 o 
   9   9   5     1671.71     1572.34     89.19 o 
  11   9   5      227.35      291.67     58.63 o 
  13   9   5       35.84       -0.19     43.38 o 
  15   9   5      550.78      549.07     66.56 o 
  17   9   5      733.04      509.22     66.92 o 
  19   9   5      193.84       81.54     75.75 o 
  21   9   5       30.43       47.67     44.19 o 
  23   9   5       62.71       56.34     57.49 o 
 -22  10   5        8.03      -27.37     52.33 o 
 -20  10   5       10.85       -9.61     50.23 o 
 -18  10   5       74.59        3.15     50.67 o 
 -16  10   5       52.02       12.93     33.28 o 
 -14  10   5        0.06       -9.58     34.67 o 
 -12  10   5       77.72       47.19     32.07 o 
 -10  10   5      318.27      380.19     48.51 o 
  -8  10   5        1.17        5.34     39.12 o 
  -6  10   5      890.94      759.92     66.23 o 
  -4  10   5      564.34      582.52     72.07 o 
  -2  10   5     1759.45     1834.06     86.84 o 
   0  10   5     4989.03     5115.56    144.09 o 
   2  10   5        0.72       14.91     24.73 o 
   4  10   5      101.59      134.46     40.13 o 
   6  10   5       93.04      104.92     41.71 o 
   8  10   5      179.34      202.03     42.76 o 
  10  10   5       17.86      -23.90     29.97 o 
  12  10   5       34.80       14.09     45.11 o 
  14  10   5      111.41       48.84     50.88 o 
  16  10   5       71.69       59.79     42.22 o 
  18  10   5      149.15       94.71     46.27 o 
  20  10   5      134.05       82.52     49.07 o 
  22  10   5        0.25      -84.10     88.77 o 
 -21  11   5        3.32       24.29     58.01 o 
 -19  11   5      180.78      171.31    104.34 o 
 -17  11   5     1450.74     1468.34    173.65 o 
 -15  11   5     1182.38     1137.82    103.85 o 
 -13  11   5      836.26      757.51     85.87 o 
 -11  11   5     1421.93     1383.14     78.16 o 
  -9  11   5     1985.39     2011.95    138.42 o 
  -7  11   5      729.51      759.94    106.81 o 
  -5  11   5      700.24      637.85     91.88 o 
  -3  11   5      125.79       41.20     63.85 o 
  -1  11   5     1366.05     1526.69    123.59 o 
   1  11   5     1095.60     1125.79     79.61 o 
   3  11   5      978.72      908.98    100.46 o 
   5  11   5     1580.80     1829.47     93.28 o 
   7  11   5     1984.74     2121.04    100.02 o 
   9  11   5      147.98       60.32     36.61 o 
  11  11   5       16.62      -34.57     41.47 o 
  13  11   5      546.41      467.22    135.49 o 
  15  11   5      182.07      190.25     91.11 o 
  17  11   5        8.40       53.23     48.40 o 
  19  11   5      140.12       68.28     55.37 o 
 -18  12   5       27.46       21.80     93.44 o 
 -16  12   5       18.82       -9.88     42.78 o 
 -14  12   5       34.88        5.93     41.62 o 
 -12  12   5        0.82       41.78     39.89 o 
 -10  12   5        0.51       21.46     37.20 o 
  -8  12   5        6.28        6.79     40.98 o 
  -6  12   5        9.27      -53.17     35.44 o 
  -4  12   5       69.59       81.94     49.66 o 
  -2  12   5      944.68      809.15    163.52 o 
   0  12   5     2264.86     2411.47    107.25 o 
   2  12   5     1178.91     1354.53    117.74 o 
   4  12   5       10.38      -45.02     30.01 o 
   6  12   5       45.06       35.58     40.07 o 
   8  12   5        6.10       23.27     33.16 o 
  10  12   5       44.62      -36.30     44.35 o 
  12  12   5        4.40       -5.88     48.30 o 
  14  12   5      104.08       48.57     55.65 o 
  16  12   5        0.01       69.62     65.18 o 
  18  12   5        4.33      -93.44     73.20 o 
 -17  13   5      206.87      181.90     65.00 o 
 -15  13   5      696.27      488.29     63.13 o 
 -13  13   5      804.80      841.04     72.41 o 
 -11  13   5      988.57      872.52     71.51 o 
  -9  13   5      524.84      480.89     68.02 o 
  -7  13   5      147.98      142.82     50.39 o 
  -5  13   5       70.84      113.82     50.50 o 
  -3  13   5      273.99      286.40    246.84 o 
  -1  13   5      874.97      782.36     74.60 o 
   1  13   5      562.91      601.71     70.59 o 
   3  13   5     1137.30     1259.51    144.90 o 
   5  13   5     2285.49     2376.92    199.60 o 
   7  13   5     1427.07     1401.48    168.52 o 
   9  13   5      495.23      429.40     84.11 o 
  11  13   5       33.95       61.10     74.75 o 
  13  13   5       76.79       81.94     71.64 o 
  15  13   5      224.64      144.62     87.21 o 
 -14  14   5       47.71      -41.55     55.15 o 
 -12  14   5       62.78       40.92     52.70 o 
 -10  14   5      115.72      165.73     49.64 o 
  -8  14   5       25.48       -5.74     40.73 o 
  -6  14   5       89.54       63.25     52.76 o 
  -4  14   5      180.40      325.61     72.68 o 
  -2  14   5        0.08       -2.36     48.92 o 
   0  14   5      399.21      397.07     63.37 o 
   2  14   5       42.46      116.10     53.06 o 
   4  14   5      162.64      161.53     54.77 o 
   6  14   5       64.37      -29.91     47.06 o 
   8  14   5       76.57      158.06     73.56 o 
  10  14   5      232.51      214.44    102.01 o 
  12  14   5       26.25       43.95     68.10 o 
  14  14   5       76.20        3.11     87.21 o 
 -11  15   5       98.85       87.07     61.28 o 
  -9  15   5       51.06      -19.19     62.94 o 
  -7  15   5      167.75      174.66     60.22 o 
  -5  15   5      292.00      256.50     72.22 o 
  -3  15   5      132.79      179.47     62.15 o 
  -1  15   5      154.04      158.96     59.62 o 
   1  15   5      444.83      613.77     77.89 o 
   3  15   5      750.14      714.62     83.34 o 
   5  15   5      554.64      625.95     84.45 o 
   7  15   5      115.39       87.52     72.07 o 
   9  15   5      381.85      556.26    110.60 o 
  -4  16   5        4.01       57.62     88.77 o 
  -2  16   5       98.29      177.54    104.34 o 
   0  16   5       39.39       42.05     80.98 o 
   2  16   5        3.95       99.46    173.65 o 
   4  16   5        3.78      138.61    110.57 o 
 -26   0   6      339.20      442.29    107.46 o 
 -24   0   6      634.32      655.65    123.03 o 
 -22   0   6       16.04       23.36     56.07 o 
 -20   0   6      282.93      267.87     77.87 o 
 -18   0   6      154.22      244.51     76.31 o 
 -16   0   6      224.58      183.77     62.29 o 
 -14   0   6     9168.99     8442.46    314.59 o 
 -12   0   6     9858.03     9543.51    330.16 o 
 -10   0   6     8273.87     9006.23    308.36 o 
  -8   0   6    11880.47    11236.37    337.95 o 
  -6   0   6     3055.94     3120.95    154.18 o 
  -4   0   6     5482.08     5749.15    144.73 o 
  -2   0   6     6068.65     5766.11    144.78 o 
   0   0   6     2781.35     2787.14    193.89 o 
   2   0   6     4129.60     4136.94    120.18 o 
   4   0   6     2977.64     2824.68     98.03 o 
   6   0   6     8893.20     8473.67    187.46 o 
   8   0   6     3784.92     3621.36    167.42 o 
  10   0   6      117.40       28.03     59.18 o 
  12   0   6      701.29      898.60    130.82 o 
  14   0   6     2067.99     1753.59    171.31 o 
  16   0   6       24.60       87.21     52.95 o 
  18   0   6     1446.87     1719.33    183.77 o 
  20   0   6      816.52      993.60    151.06 o 
  22   0   6     1886.69     2356.29    205.57 o 
  24   0   6      402.42      378.44    113.69 o 
  26   0   6        4.16      -45.16     68.52 o 
 -27   1   6       36.08       80.47     48.12 o 
 -25   1   6        4.22       22.80     63.85 o 
 -23   1   6        1.15       18.28     35.78 o 
 -21   1   6       28.17       17.57     32.93 o 
 -19   1   6      361.67      233.61     51.20 o 
 -17   1   6      577.14      617.74     67.72 o 
 -15   1   6     6427.79     6148.94    189.37 o 
 -13   1   6      440.32      441.26     57.74 o 
 -11   1   6     1557.28     1465.54     85.90 o 
  -9   1   6      211.37      177.69     45.94 o 
  -7   1   6       20.88        7.79     20.26 o 
  -5   1   6      349.82      383.46     30.94 o 
  -3   1   6        0.69        5.13     15.95 o 
  -1   1   6      560.12      567.15     35.43 o 
   1   1   6      785.97      745.33     48.70 o 
   3   1   6      169.16      162.50     23.72 o 
   5   1   6       57.05       46.04     19.33 o 
   7   1   6      732.79      743.76     66.73 o 
   9   1   6      203.01      210.40     34.78 o 
  11   1   6      538.09      416.89     67.07 o 
  13   1   6      281.89      267.90     41.84 o 
  15   1   6     3479.12     3472.34    116.54 o 
  17   1   6     2834.24     2962.37    148.09 o 
  19   1   6       12.93       61.33     47.67 o 
  21   1   6        0.46        3.11     54.51 o 
  23   1   6       13.10       77.44     59.83 o 
  25   1   6       18.06       -2.11     65.41 o 
  27   1   6        8.26      -76.22    153.40 o 
 -26   2   6      464.48      376.15    168.97 o 
 -24   2   6      344.97      382.01     91.11 o 
 -22   2   6      211.69      189.23     49.88 o 
 -20   2   6      515.20      416.05     77.09 o 
 -18   2   6     2019.56     1992.71    124.59 o 
 -16   2   6     1429.05     1461.69     98.44 o 
 -14   2   6       36.57        2.26     30.54 o 
 -12   2   6      199.61      175.42     43.68 o 
 -10   2   6     1455.63     1641.43     88.08 o 
  -8   2   6     1113.12     1221.05     57.56 o 
  -6   2   6     1032.91     1055.68     43.30 o 
  -4   2   6     3279.87     3138.75    112.51 o 
  -2   2   6      786.12      756.93     45.41 o 
   0   2   6        9.56       -2.21     16.86 o 
   2   2   6     6317.78     6390.90    109.80 o 
   4   2   6     7419.85     7475.62    122.81 o 
   6   2   6     3551.19     3547.84     79.47 o 
   8   2   6     1624.13     1581.33     72.55 o 
  10   2   6      528.53      565.60     58.67 o 
  12   2   6     4486.18     4416.08    168.31 o 
  14   2   6     2513.97     2407.68     96.95 o 
  16   2   6      276.80      314.38     48.96 o 
  18   2   6      616.49      634.09     66.66 o 
  20   2   6      363.74      439.45     80.66 o 
  22   2   6      395.73      410.84     84.45 o 
  24   2   6      117.77      194.56     63.61 o 
  26   2   6      163.42      326.52     85.30 o 
 -27   3   6      104.40      134.82     76.31 o 
 -25   3   6      118.05       70.50     54.15 o 
 -23   3   6       66.19       22.58     51.63 o 
 -21   3   6      407.46      350.92     67.32 o 
 -19   3   6       98.56      133.86     43.88 o 
 -17   3   6        0.37       19.32     32.14 o 
 -15   3   6       11.18      -15.63     28.06 o 
 -13   3   6        1.43        6.23     46.72 o 
 -11   3   6      264.43      207.91     91.88 o 
  -9   3   6      823.23      854.60     47.91 o 
  -7   3   6      654.70      573.35     58.67 o 
  -5   3   6      753.45      824.59     38.33 o 
  -3   3   6      101.70       93.83     22.10 o 
  -1   3   6     3060.27     3265.63     75.31 o 
   1   3   6     5203.83     5188.65    125.42 o 
   3   3   6      198.06      243.17     35.85 o 
   5   3   6       58.25       69.36     21.02 o 
   7   3   6      371.44      321.48     59.68 o 
   9   3   6        2.33       30.66     27.92 o 
  11   3   6        0.66       -3.51     25.60 o 
  13   3   6        0.47       18.93     29.24 o 
  15   3   6       79.64       66.95     29.94 o 
  17   3   6      143.86      176.94     54.47 o 
  19   3   6      217.86      204.20     60.24 o 
  21   3   6       99.65       44.97     39.52 o 
  23   3   6       15.60       56.25     55.65 o 
  25   3   6       85.99      234.08     75.77 o 
 -26   4   6      278.02      221.91     71.84 o 
 -24   4   6      205.23      218.62    113.69 o 
 -22   4   6      857.67      998.88    101.82 o 
 -20   4   6     1691.12     1857.99    201.68 o 
 -18   4   6     1080.87     1002.24     94.15 o 
 -16   4   6      384.84      321.65     58.24 o 
 -14   4   6      951.72     1018.86     96.25 o 
 -12   4   6     3031.84     3013.57    103.99 o 
 -10   4   6      198.79      136.72     28.55 o 
  -8   4   6       86.20       89.48     25.40 o 
  -6   4   6     2599.93     2585.49     72.45 o 
  -4   4   6     3550.11     3639.00     96.89 o 
  -2   4   6     5779.33     5844.89    153.46 o 
   0   4   6     1034.97     1018.91    219.78 o 
   2   4   6     2190.15     2090.71     88.29 o 
   4   4   6     1602.12     1627.69     73.87 o 
   6   4   6       53.39       57.86     30.10 o 
   8   4   6      515.61      482.71     67.93 o 
  10   4   6     4011.24     3925.17    118.25 o 
  12   4   6     5125.15     4983.81    138.20 o 
  14   4   6      591.02      538.83     60.50 o 
  16   4   6      772.31      665.38     66.71 o 
  18   4   6     2196.81     2163.96    232.91 o 
  20   4   6      243.68      256.05     55.92 o 
  22   4   6       11.51       68.36     49.88 o 
  24   4   6       82.49       26.20     47.94 o 
  26   4   6      493.33      652.50    156.51 o 
 -25   5   6        0.26      -15.06     47.72 o 
 -23   5   6        8.18      -14.82     46.43 o 
 -21   5   6       65.88        3.89     42.44 o 
 -19   5   6      385.52      369.99     60.79 o 
 -17   5   6       47.10       31.10     39.07 o 
 -15   5   6      530.73      465.78     56.44 o 
 -13   5   6       99.86      109.61     36.59 o 
 -11   5   6       76.72       11.34     25.01 o 
  -9   5   6        9.14        4.24     22.54 o 
  -7   5   6      990.28     1092.40     54.51 o 
  -5   5   6      330.99      435.90     55.03 o 
  -3   5   6     2817.90     2806.85     88.39 o 
  -1   5   6      579.01      674.02     52.05 o 
   1   5   6     4342.58     4626.06    120.23 o 
   3   5   6      209.03      170.71     46.84 o 
   5   5   6      524.24      571.36     56.85 o 
   7   5   6        9.78       34.48     28.58 o 
   9   5   6      737.79      767.17    118.71 o 
  11   5   6        0.01        0.07     28.15 o 
  13   5   6     1446.84     1397.45     84.53 o 
  15   5   6      410.44      223.84     50.48 o 
  17   5   6      855.44      826.85     78.19 o 
  19   5   6        5.03       51.84     40.14 o 
  21   5   6       80.85       89.27     57.14 o 
  23   5   6        5.17       -9.23     46.98 o 
  25   5   6       68.72       27.39     57.36 o 
 -24   6   6      325.86      226.75     99.70 o 
 -22   6   6      755.53      750.52     79.49 o 
 -20   6   6      873.27     1057.20     88.20 o 
 -18   6   6      590.80      756.61     80.08 o 
 -16   6   6      404.75      403.15     58.15 o 
 -14   6   6     1206.16     1299.85     82.82 o 
 -12   6   6     1666.63     1814.46     75.66 o 
 -10   6   6     1130.14     1096.39     97.11 o 
  -8   6   6     1043.65      958.53    100.77 o 
  -6   6   6     1186.08     1311.81     83.35 o 
  -4   6   6     1478.24     1656.05     90.22 o 
  -2   6   6     1777.99     1599.85    101.78 o 
   0   6   6     3762.78     3777.28    120.19 o 
   2   6   6     2926.53     3196.27    101.77 o 
   4   6   6      104.34      123.02     34.90 o 
   6   6   6      491.33      455.36     49.43 o 
   8   6   6     2257.54     2192.59     79.77 o 
  10   6   6     1699.63     1626.31    115.90 o 
  12   6   6     1288.50     1223.86     79.82 o 
  14   6   6     1384.90     1449.48     86.67 o 
  16   6   6     1667.23     1716.84    142.21 o 
  18   6   6      560.63      667.43     74.11 o 
  20   6   6       40.14       -6.99     40.14 o 
  22   6   6      210.61      277.51     61.38 o 
  24   6   6      369.89      383.54     69.09 o 
 -23   7   6      111.79       83.79     52.47 o 
 -21   7   6       90.63      178.52     52.69 o 
 -19   7   6       79.40      108.90     46.15 o 
 -17   7   6      277.27      222.33     50.76 o 
 -15   7   6        4.36       53.00     40.09 o 
 -13   7   6       24.83      -26.41     34.98 o 
 -11   7   6        6.85       17.95     28.35 o 
  -9   7   6     1161.63     1176.02    132.56 o 
  -7   7   6      326.92      414.11     58.33 o 
  -5   7   6      357.57      344.82     56.98 o 
  -3   7   6       67.04      136.65     31.85 o 
  -1   7   6        0.04       26.94     24.12 o 
   1   7   6      285.57      329.65     43.71 o 
   3   7   6       24.00       14.43     38.64 o 
   5   7   6       94.83      108.67     32.65 o 
   7   7   6      100.83       62.58     38.11 o 
   9   7   6      153.88      197.12     41.71 o 
  11   7   6       43.60       90.36     34.50 o 
  13   7   6      189.85      127.31     35.07 o 
  15   7   6        1.12       67.08     53.11 o 
  17   7   6        8.67       43.85     41.62 o 
  19   7   6      135.27       73.25     42.59 o 
  21   7   6       79.67       17.85     51.93 o 
  23   7   6        3.65      -12.85     43.30 o 
 -22   8   6      102.31       41.55     51.51 o 
 -20   8   6       45.54       92.93     47.48 o 
 -18   8   6      605.21      623.94     71.36 o 
 -16   8   6      998.91      913.94     97.59 o 
 -14   8   6      111.59       19.91     50.51 o 
 -12   8   6       39.37       26.05     39.77 o 
 -10   8   6     1581.32     1785.93     91.81 o 
  -8   8   6     2843.89     2964.18    109.16 o 
  -6   8   6      362.43      395.54     62.74 o 
  -4   8   6      883.22      929.97    113.69 o 
  -2   8   6     3603.33     3783.58    116.38 o 
   0   8   6     1830.71     2029.40     85.68 o 
   2   8   6       10.39       27.69     26.04 o 
   4   8   6       76.59      122.71     31.93 o 
   6   8   6     2492.64     2572.40     99.40 o 
   8   8   6     1518.94     1617.92     90.04 o 
  10   8   6        8.29      -15.02     27.42 o 
  12   8   6      309.28      270.52     47.73 o 
  14   8   6     2470.30     2315.98    469.54 o 
  16   8   6      743.25      672.46    208.69 o 
  18   8   6        3.04       25.58     40.48 o 
  20   8   6       42.59       18.92     66.86 o 
  22   8   6      462.32      457.30     71.72 o 
 -21   9   6        4.46       18.44     47.96 o 
 -19   9   6        4.00       28.62     46.20 o 
 -17   9   6        5.16       64.39     64.86 o 
 -15   9   6       20.63       66.56     60.45 o 
 -13   9   6      128.33      108.22     41.58 o 
 -11   9   6       54.99       60.19     47.96 o 
  -9   9   6      549.37      578.37     62.61 o 
  -7   9   6      579.27      536.68     82.54 o 
  -5   9   6      180.62      234.23     57.43 o 
  -3   9   6     1403.05     1333.57    235.16 o 
  -1   9   6     1005.80     1031.43     79.40 o 
   1   9   6        6.05       30.33     26.39 o 
   3   9   6      423.40      413.13     69.28 o 
   5   9   6      712.86      614.42     58.81 o 
   7   9   6       16.34       15.04     49.31 o 
   9   9   6        3.23      -40.54     27.02 o 
  11   9   6       54.60       27.11     34.36 o 
  13   9   6      464.79      542.40    112.59 o 
  15   9   6       17.08      124.39     62.46 o 
  17   9   6       92.23       65.85     58.08 o 
  19   9   6        5.60       81.93     48.77 o 
  21   9   6       39.59       44.70     78.81 o 
 -20  10   6       93.99      105.11    121.47 o 
 -18  10   6      225.93      249.68     81.40 o 
 -16  10   6     1035.29     1108.53    112.77 o 
 -14  10   6      809.66      657.00     62.93 o 
 -12  10   6      915.80      831.74     66.56 o 
 -10  10   6      614.36      685.15     97.62 o 
  -8  10   6     1931.28     1972.97    121.38 o 
  -6  10   6     2900.26     2841.41    137.65 o 
  -4  10   6      247.92      256.17     60.52 o 
  -2  10   6      495.32      540.56     75.43 o 
   0  10   6      777.65      670.13     62.15 o 
   2  10   6      816.07      814.47     67.56 o 
   4  10   6     2238.17     2460.73    204.44 o 
   6  10   6     1360.73     1442.32     88.69 o 
   8  10   6      889.89      829.80     74.18 o 
  10  10   6      588.19      648.47     68.40 o 
  12  10   6      279.06      246.80     51.75 o 
  14  10   6      134.71       62.41     59.18 o 
  16  10   6       41.92      -11.13     53.40 o 
  18  10   6      112.12       89.51     61.64 o 
  20  10   6      230.62      241.79    131.60 o 
 -19  11   6       28.18       83.91     80.37 o 
 -17  11   6      217.82      182.53     74.66 o 
 -15  11   6      122.27       10.12     63.87 o 
 -13  11   6        3.31        3.88     40.91 o 
 -11  11   6       36.17       -6.05     75.57 o 
  -9  11   6        3.00      -46.46     36.80 o 
  -7  11   6        7.91       62.21     47.53 o 
  -5  11   6        1.58       36.46     44.51 o 
  -3  11   6      218.52      147.22     53.42 o 
  -1  11   6      162.15       90.28     51.88 o 
   1  11   6      388.17      480.87     58.67 o 
   3  11   6      373.10      349.76     77.97 o 
   5  11   6       23.37       22.94     32.72 o 
   7  11   6       60.74        3.42     32.56 o 
   9  11   6       95.60       83.84     42.67 o 
  11  11   6       29.95       21.25     34.12 o 
  13  11   6        8.88       17.21     52.00 o 
  15  11   6        1.77       27.58     54.50 o 
  17  11   6        2.39      -32.08     59.11 o 
 -16  12   6      327.16      183.08     78.92 o 
 -14  12   6     1037.76     1028.06    128.35 o 
 -12  12   6      974.31      881.11     84.29 o 
 -10  12   6      235.61      108.66     51.53 o 
  -8  12   6      478.63      614.27     88.10 o 
  -6  12   6     2403.01     2712.12    144.81 o 
  -4  12   6      768.21      566.55     83.67 o 
  -2  12   6       35.39      120.22     56.07 o 
   0  12   6      364.05      406.09     73.17 o 
   2  12   6     1227.15     1384.24    128.05 o 
   4  12   6      615.55      758.30     72.73 o 
   6  12   6       27.62       20.12     36.17 o 
   8  12   6      536.34      343.55    123.92 o 
  10  12   6      828.13      780.81     80.30 o 
  12  12   6        3.64      -15.22     53.20 o 
  14  12   6       30.73       43.11     60.61 o 
  16  12   6       78.50      -43.61     79.43 o 
 -15  13   6       28.91       43.49     64.29 o 
 -13  13   6      102.64      145.77     49.33 o 
 -11  13   6       24.77       19.22     48.28 o 
  -9  13   6      351.12      279.58     59.67 o 
  -7  13   6      152.88        9.95     53.93 o 
  -5  13   6       81.40       69.20     62.29 o 
  -3  13   6      233.04      190.18    147.95 o 
  -1  13   6       30.09      -17.71     70.08 o 
   1  13   6        5.61        9.12     44.51 o 
   3  13   6       13.79       33.82     40.65 o 
   5  13   6       11.50      -22.44     52.34 o 
   7  13   6        0.80      -38.50     31.16 o 
   9  13   6       88.82       72.51     43.35 o 
  11  13   6        0.06      -67.41     44.94 o 
  13  13   6      162.34      137.17     72.07 o 
 -12  14   6        8.36      103.95    114.47 o 
 -10  14   6       74.26      -24.75     98.34 o 
  -8  14   6      161.05      150.64     65.80 o 
  -6  14   6       48.94      113.24     58.29 o 
  -4  14   6       44.48        4.43     51.61 o 
  -2  14   6      378.52      511.70     86.31 o 
   0  14   6      498.29      523.65     86.81 o 
   2  14   6       38.92       47.76     50.69 o 
   4  14   6      159.86      188.19     68.58 o 
   6  14   6      504.15      530.01     90.79 o 
   8  14   6      265.08      121.54     48.99 o 
  10  14   6      271.48      294.34    141.72 o 
  -5  15   6       63.56      112.13     91.88 o 
  -3  15   6       16.56      -25.15     52.23 o 
  -1  15   6       85.66      115.20     58.75 o 
   1  15   6       53.83       85.65    102.79 o 
   3  15   6       21.87      -20.25     84.10 o 
   5  15   6       45.17       78.86     73.20 o 
 -25   1   7      145.37      173.29     54.10 o 
 -23   1   7      329.07      333.28     70.08 o 
 -21   1   7      619.92      654.67     81.40 o 
 -19   1   7     1656.57     1340.06    104.06 o 
 -17   1   7      287.12      230.96     74.75 o 
 -15   1   7       40.91       37.42     36.78 o 
 -13   1   7     2071.50     1992.41    104.06 o 
 -11   1   7     2274.97     2134.27    255.41 o 
  -9   1   7      465.01      438.49     79.43 o 
  -7   1   7     1050.57     1129.31     76.53 o 
  -5   1   7     5468.38     5628.98    158.16 o 
  -3   1   7    10042.17    10147.07    140.19 o 
  -1   1   7      389.53      461.81     37.24 o 
   1   1   7     1031.10     1103.65     45.37 o 
   3   1   7    10590.86    10215.88    158.18 o 
   5   1   7     5273.57     5219.07    104.82 o 
   7   1   7      349.40      399.48     45.49 o 
   9   1   7        5.19       33.83     56.07 o 
  11   1   7     2018.36     2065.47    120.40 o 
  13   1   7     3140.58     3065.85    288.89 o 
  15   1   7       35.54       13.67     64.63 o 
  17   1   7      356.80      426.07     79.56 o 
  19   1   7     1236.19     1230.51    118.93 o 
  21   1   7      144.92      138.65     59.19 o 
  23   1   7        1.54        9.26     53.33 o 
  25   1   7        1.52       35.96     61.86 o 
 -26   2   7      110.64       14.02     45.90 o 
 -24   2   7      203.64      229.43    112.13 o 
 -22   2   7      523.08      422.93     83.32 o 
 -20   2   7        5.49        3.59     65.41 o 
 -18   2   7      626.70      493.06     70.87 o 
 -16   2   7        4.80       -8.32     29.55 o 
 -14   2   7       31.24      -21.26     26.96 o 
 -12   2   7      225.47      239.19     50.62 o 
 -10   2   7      750.94      676.91     68.04 o 
  -8   2   7      347.82      409.14     55.06 o 
  -6   2   7     3007.13     2918.50     79.33 o 
  -4   2   7      146.09       95.36     23.32 o 
  -2   2   7     1682.16     1679.74     58.04 o 
   0   2   7      278.86      305.51     40.03 o 
   2   2   7      116.88       96.74     32.77 o 
   4   2   7      573.62      612.21     41.86 o 
   6   2   7     2637.80     2564.61     90.48 o 
   8   2   7       21.31       42.19     29.99 o 
  10   2   7     1819.09     1832.10    125.52 o 
  12   2   7        4.76      -42.13     41.67 o 
  14   2   7      588.65      673.73     87.99 o 
  16   2   7      111.84      116.21     52.17 o 
  18   2   7        2.41       49.06     43.88 o 
  20   2   7       96.89      150.23     69.30 o 
  22   2   7      277.22      261.41     68.03 o 
  24   2   7        1.82       88.84     64.53 o 
 -25   3   7      412.35      476.51     80.39 o 
 -23   3   7      358.76      406.07     79.58 o 
 -21   3   7      183.91       96.91     47.44 o 
 -19   3   7      508.74      585.59     76.05 o 
 -17   3   7      723.18      697.55     99.67 o 
 -15   3   7     1315.96     1363.76    161.97 o 
 -13   3   7       33.11      -22.36     32.47 o 
 -11   3   7       10.51       33.48     33.48 o 
  -9   3   7     3951.36     3695.22    111.16 o 
  -7   3   7     1664.98     1723.79     64.23 o 
  -5   3   7        6.28       18.56     21.89 o 
  -3   3   7     1691.55     1988.22     76.28 o 
  -1   3   7     4223.35     4212.40    113.33 o 
   1   3   7     2301.12     2275.22    111.61 o 
   3   3   7       67.06       53.05     29.71 o 
   5   3   7      144.32      134.15     36.96 o 
   7   3   7     2035.00     1804.69     81.10 o 
   9   3   7      565.96      458.88     51.26 o 
  11   3   7       77.97       91.61     54.63 o 
  13   3   7      353.39      264.96     66.07 o 
  15   3   7     1013.35      893.42    100.22 o 
  17   3   7     1412.09     1194.40    113.88 o 
  19   3   7        2.20       64.43     53.33 o 
  21   3   7      192.14      222.85    130.04 o 
  23   3   7      640.52      803.94    110.47 o 
 -24   4   7        0.06       21.50     57.99 o 
 -22   4   7       23.67       23.83     36.01 o 
 -20   4   7       10.66       90.81     43.03 o 
 -18   4   7      547.10      482.60     72.12 o 
 -16   4   7      541.85      618.05     72.63 o 
 -14   4   7       11.98       22.46     29.34 o 
 -12   4   7       49.70       47.64     47.57 o 
 -10   4   7       24.31       -9.47     25.49 o 
  -8   4   7      260.87      316.76     36.20 o 
  -6   4   7     1988.37     1873.77     78.51 o 
  -4   4   7       22.55       74.23     34.57 o 
  -2   4   7      591.83      585.51     50.91 o 
   0   4   7        8.84       38.55     25.46 o 
   2   4   7       69.97       81.50     32.54 o 
   4   4   7       77.88       25.47     44.55 o 
   6   4   7      241.88      232.22     44.75 o 
   8   4   7       27.79       72.94     34.67 o 
  10   4   7      417.35      360.49     50.07 o 
  12   4   7      190.76      175.01     82.54 o 
  14   4   7       26.81       49.97     44.35 o 
  16   4   7       41.31        7.79     44.85 o 
  18   4   7        8.97       58.60     43.15 o 
  20   4   7       80.71      166.15     60.46 o 
  22   4   7        0.01       56.63     53.88 o 
  24   4   7       74.43      109.02    102.79 o 
 -23   5   7      424.54      470.06    117.77 o 
 -21   5   7       85.49       75.35     46.15 o 
 -19   5   7      573.17      533.24     66.67 o 
 -17   5   7     1709.15     1809.73    102.25 o 
 -15   5   7     1724.49     1952.58     96.48 o 
 -13   5   7     1960.39     1801.76    149.01 o 
 -11   5   7     2255.61     2110.97    130.85 o 
  -9   5   7     1840.56     1938.40     85.18 o 
  -7   5   7     1003.54     1164.16     70.32 o 
  -5   5   7      543.74      618.33    172.09 o 
  -3   5   7      584.21      426.04     56.13 o 
  -1   5   7     1103.57     1211.61     70.09 o 
   1   5   7     1883.03     2033.26    141.85 o 
   3   5   7      326.21      303.55     43.50 o 
   5   5   7      467.10      516.38     55.55 o 
   7   5   7     4743.36     4731.13    212.20 o 
   9   5   7     2246.02     2183.48     95.33 o 
  11   5   7      558.61      503.15     60.33 o 
  13   5   7      458.71      392.93     75.38 o 
  15   5   7      223.94      208.69     65.18 o 
  17   5   7      715.95      680.00    101.86 o 
  19   5   7      413.31      326.44     62.77 o 
  21   5   7      529.80      648.04     90.26 o 
  23   5   7      803.91      679.14    102.88 o 
 -24   6   7       14.26      -94.99     67.18 o 
 -22   6   7        0.21      -53.62     45.50 o 
 -20   6   7       84.36       20.60     54.98 o 
 -18   6   7        0.07      -55.32     39.39 o 
 -16   6   7      215.76      169.56     43.08 o 
 -14   6   7      957.00      733.69     90.34 o 
 -12   6   7       68.93        6.23     37.25 o 
 -10   6   7      455.02      362.99     63.84 o 
  -8   6   7        2.52       40.36     27.70 o 
  -6   6   7       52.48       66.62     45.16 o 
  -4   6   7      617.17      576.74     97.34 o 
  -2   6   7      211.16      191.40     43.68 o 
   0   6   7      689.95      712.23     57.92 o 
   2   6   7      467.58      440.17     50.25 o 
   4   6   7        1.81       -3.76     24.88 o 
   6   6   7      263.29      289.08     45.45 o 
   8   6   7       55.52       60.02     41.57 o 
  10   6   7       15.97      -38.65     28.62 o 
  12   6   7      225.56      205.67     48.84 o 
  14   6   7      275.56      179.31     44.68 o 
  16   6   7      150.12      229.84     87.21 o 
  18   6   7      691.69      576.78    144.06 o 
  20   6   7       31.58       -4.45     42.88 o 
  22   6   7        6.70       -6.36     49.89 o 
 -23   7   7       52.52      106.86     93.74 o 
 -21   7   7      185.52      291.52     66.85 o 
 -19   7   7      261.56      123.53     48.45 o 
 -17   7   7      620.54      584.30     71.00 o 
 -15   7   7      693.63      818.32     99.04 o 
 -13   7   7     1052.48     1117.69    100.21 o 
 -11   7   7      204.13      133.92     50.85 o 
  -9   7   7       11.21       32.87     38.87 o 
  -7   7   7      332.94      425.07     53.22 o 
  -5   7   7      615.35      793.34     76.05 o 
  -3   7   7     1153.83     1278.10     93.12 o 
  -1   7   7      101.93       83.54     59.33 o 
   1   7   7       41.50       92.11     29.95 o 
   3   7   7     2844.35     2854.83    106.77 o 
   5   7   7     2113.72     2263.56     94.57 o 
   7   7   7      216.01      198.17     39.40 o 
   9   7   7     1022.03     1097.83    107.21 o 
  11   7   7     1801.87     1671.39     92.32 o 
  13   7   7      973.32      900.96     67.04 o 
  15   7   7      264.04      277.48    146.39 o 
  17   7   7       85.08       68.93     63.26 o 
  19   7   7      213.73      158.33     74.28 o 
  21   7   7       80.73      147.85     69.84 o 
 -22   8   7       62.25       52.53     55.30 o 
 -20   8   7       81.80       58.66     75.43 o 
 -18   8   7       58.21      -15.41     61.73 o 
 -16   8   7      133.38      101.86     64.86 o 
 -14   8   7       55.26       26.53     60.45 o 
 -12   8   7       56.28       45.87     56.51 o 
 -10   8   7       94.34       61.23     38.53 o 
  -8   8   7     1214.75     1113.86    105.43 o 
  -6   8   7      103.64      105.85    102.79 o 
  -4   8   7       10.83       44.87     29.17 o 
  -2   8   7       15.21       68.88     37.79 o 
   0   8   7       52.71       75.52     40.19 o 
   2   8   7      825.20      841.48    155.76 o 
   4   8   7       62.58       67.45     34.46 o 
   6   8   7      216.37      261.83     72.73 o 
   8   8   7       15.30       88.99     34.98 o 
  10   8   7       45.73       78.61     35.32 o 
  12   8   7        6.09       24.16     37.25 o 
  14   8   7        0.28       28.25     36.94 o 
  16   8   7      223.41      108.74    150.29 o 
  18   8   7      622.51      342.67     83.43 o 
  20   8   7      112.64      114.38     66.93 o 
 -19   9   7       56.22       79.13     74.95 o 
 -17   9   7      138.67      104.16     69.92 o 
 -15   9   7      258.62      218.66     73.17 o 
 -13   9   7      894.80      730.76     97.45 o 
 -11   9   7     1394.60     1347.08     91.98 o 
  -9   9   7      834.97      748.55     73.44 o 
  -7   9   7     1452.62     1234.81    101.82 o 
  -5   9   7     1243.36     1337.74    106.26 o 
  -3   9   7      679.34      797.21     81.52 o 
  -1   9   7     2010.78     2159.26    117.92 o 
   1   9   7     1911.28     2135.02    184.98 o 
   3   9   7      264.53      252.13     53.92 o 
   5   9   7       39.42       55.68     31.10 o 
   7   9   7       86.69       53.61     56.74 o 
   9   9   7      354.77      349.66     54.38 o 
  11   9   7      457.91      479.42     94.03 o 
  13   9   7      169.76      205.19     50.40 o 
  15   9   7       41.56      109.28     64.72 o 
  17   9   7       33.54      150.64     71.17 o 
  19   9   7      169.74      236.72    127.70 o 
 -18  10   7        3.49       34.92     72.28 o 
 -16  10   7      201.29      208.15     79.29 o 
 -14  10   7       70.54      116.80     71.58 o 
 -12  10   7       27.07        4.58     58.33 o 
 -10  10   7      212.54      199.37     54.66 o 
  -8  10   7      241.22      220.12     51.24 o 
  -6  10   7       10.79      -22.42     44.10 o 
  -4  10   7      197.50      227.92     65.18 o 
  -2  10   7      204.60      259.16     57.59 o 
   0  10   7     1770.18     1928.24    114.60 o 
   2  10   7     4205.67     4463.96    146.33 o 
   4  10   7      644.06      567.97    130.94 o 
   6  10   7      401.13      489.64     61.71 o 
   8  10   7      118.63       72.89     39.87 o 
  10  10   7       21.51       36.07     36.29 o 
  12  10   7      465.94      387.61     63.93 o 
  14  10   7      165.85       69.35     87.99 o 
  16  10   7       40.81      -17.63     61.20 o 
 -17  11   7       51.14       43.56     74.83 o 
 -15  11   7      441.54      383.62     90.28 o 
 -13  11   7      239.55      117.79     74.95 o 
 -11  11   7      249.42      200.85     55.92 o 
  -9  11   7      659.95      712.33    118.42 o 
  -7  11   7     1379.82     1500.80    125.37 o 
  -5  11   7      783.26      705.57    119.92 o 
  -3  11   7       26.52       25.47     49.02 o 
  -1  11   7      117.55      128.05     46.74 o 
   1  11   7      743.82      798.67     86.78 o 
   3  11   7     1818.32     1845.76    105.37 o 
   5  11   7     2597.20     2498.69    113.81 o 
   7  11   7     2086.65     2083.03    247.24 o 
   9  11   7      864.26      917.46    219.92 o 
  11  11   7       44.48      -26.47     37.89 o 
  13  11   7       40.60       67.75     64.97 o 
  15  11   7      741.58      634.83    109.02 o 
 -14  12   7      169.55       13.86     70.25 o 
 -12  12   7      132.30       34.60     51.57 o 
 -10  12   7       12.50       45.06     51.32 o 
  -8  12   7        0.00      -32.32     49.72 o 
  -6  12   7       60.87      122.36     62.04 o 
  -4  12   7       16.74       30.75    141.72 o 
  -2  12   7       64.05       -4.83     49.84 o 
   0  12   7       14.08       42.39     45.11 o 
   2  12   7      185.89      223.10     53.20 o 
   4  12   7      104.48       82.27     41.78 o 
   6  12   7        2.91       16.10     34.10 o 
   8  12   7        3.34       50.77     39.80 o 
  10  12   7      112.92       78.11     46.10 o 
  12  12   7       82.51       13.03     46.00 o 
 -11  13   7      273.03      328.83     71.00 o 
  -9  13   7      264.05      314.49     69.15 o 
  -7  13   7      337.12      256.66     74.86 o 
  -5  13   7       94.35       15.89     88.77 o 
  -3  13   7       26.89       64.74     70.08 o 
  -1  13   7      414.03      462.91    187.66 o 
   1  13   7      178.44      287.12     69.87 o 
   3  13   7        2.82       42.64     42.99 o 
   5  13   7       35.88       96.96     42.74 o 
   7  13   7      110.49       10.66     44.88 o 
   9  13   7      117.86      171.98     53.09 o 
  11  13   7       13.79      -35.82     87.21 o 
  -6  14   7        5.57       48.37     54.44 o 
  -4  14   7        0.55      -47.73     60.74 o 
  -2  14   7       82.92       37.23     69.30 o 
   0  14   7       11.08       60.46     54.59 o 
   2  14   7      104.75      138.71     64.96 o 
   4  14   7        0.02       17.13     51.39 o 
   6  14   7       25.72       85.65    109.02 o 
 -24   0   8      142.96      285.00     99.67 o 
 -22   0   8       41.00        3.11     54.51 o 
 -20   0   8      190.75       76.31     65.41 o 
 -18   0   8      173.74      177.54     71.64 o 
 -16   0   8       22.21       34.26     46.72 o 
 -14   0   8       47.85       15.57     48.28 o 
 -12   0   8     1398.79     1292.61    132.38 o 
 -10   0   8     9666.24     9763.10    353.52 o 
  -8   0   8     5710.54     5782.49    249.18 o 
  -6   0   8       63.95       63.85     52.95 o 
  -4   0   8      836.74      753.76     95.00 o 
  -2   0   8     1355.89     1447.69     69.15 o 
   0   0   8     2367.82     2588.99     88.45 o 
   2   0   8     3734.97     3795.01    134.80 o 
   4   0   8      592.77      413.68     59.87 o 
   6   0   8      934.24      953.11    127.70 o 
   8   0   8     1516.80     1359.58    155.74 o 
  10   0   8     1089.30     1283.27    158.85 o 
  12   0   8      669.09      666.55    129.26 o 
  14   0   8      251.76      242.95    110.57 o 
  16   0   8      367.42      383.11    130.82 o 
  18   0   8      254.44      180.65     93.44 o 
  20   0   8      458.89      233.60     91.88 o 
  22   0   8     1111.17     1138.43    182.21 o 
 -23   1   8        7.97       20.25     41.85 o 
 -21   1   8       23.34       42.17     44.01 o 
 -19   1   8        4.44       -8.19     38.50 o 
 -17   1   8        3.18      -17.78     31.88 o 
 -15   1   8        1.22      -30.03     35.82 o 
 -13   1   8      630.65      633.29     71.35 o 
 -11   1   8      537.04      527.37     65.46 o 
  -9   1   8     1755.50     1457.00    214.92 o 
  -7   1   8     2099.02     1825.90     99.66 o 
  -5   1   8      700.05      750.19     48.05 o 
  -3   1   8     1328.51     1422.86     54.09 o 
  -1   1   8      755.07      778.79     51.67 o 
   1   1   8       11.23       56.37     26.41 o 
   3   1   8      208.10      202.11     33.02 o 
   5   1   8       93.50      109.42     36.16 o 
   7   1   8      258.72      343.12    112.91 o 
   9   1   8       35.60        4.14     55.29 o 
  11   1   8       51.36       28.15     49.66 o 
  13   1   8       95.44       87.96     57.23 o 
  15   1   8       39.57       59.52     82.54 o 
  17   1   8      640.76      128.59     59.80 o 
  19   1   8     2064.80     1688.44    142.01 o 
  21   1   8      209.48      189.80     63.16 o 
 -24   2   8      717.59      798.31     97.84 o 
 -22   2   8      141.55      223.84     77.09 o 
 -20   2   8      149.01      189.98     77.09 o 
 -18   2   8      531.78      464.96    137.83 o 
 -16   2   8       70.83       35.91     38.99 o 
 -14   2   8      611.03      619.86    101.23 o 
 -12   2   8      352.25      490.46     64.25 o 
 -10   2   8       17.81       39.93     45.94 o 
  -8   2   8      357.22      437.11     48.50 o 
  -6   2   8      264.29      299.35     42.36 o 
  -4   2   8     1323.70     1422.26    248.42 o 
  -2   2   8     2143.05     2410.23     77.99 o 
   0   2   8      623.80      835.12    100.30 o 
   2   2   8      958.83     1035.35     57.42 o 
   4   2   8     1019.88     1041.82     84.44 o 
   6   2   8     2678.29     2614.19     99.01 o 
   8   2   8     1194.59     1121.20    105.56 o 
  10   2   8       86.69       76.51     52.72 o 
  12   2   8      956.53      994.01    105.72 o 
  14   2   8      567.53      611.62     94.71 o 
  16   2   8      665.19      758.70    106.55 o 
  18   2   8      522.16      542.88     91.08 o 
  20   2   8       12.16      -57.32     39.46 o 
  22   2   8        2.03       91.74     60.93 o 
 -23   3   8       26.43       -6.51     45.28 o 
 -21   3   8       37.07       49.45     44.38 o 
 -19   3   8        2.30       60.44     40.70 o 
 -17   3   8      102.87       40.97     64.63 o 
 -15   3   8       90.91      120.96     46.21 o 
 -13   3   8        0.18       23.12     31.91 o 
 -11   3   8      106.28      110.62     34.83 o 
  -9   3   8        5.58       34.29     25.87 o 
  -7   3   8       50.85       54.82     37.38 o 
  -5   3   8      611.10      617.84     54.59 o 
  -3   3   8      761.88      912.91     65.02 o 
  -1   3   8       17.20       16.52     30.60 o 
   1   3   8      595.61      598.31     58.35 o 
   3   3   8     2282.34     2458.22    107.72 o 
   5   3   8      483.65      392.25     51.66 o 
   7   3   8      237.10      182.06     43.37 o 
   9   3   8      169.53      163.80     70.08 o 
  11   3   8      143.40      177.23    105.90 o 
  13   3   8      250.28      234.25     72.66 o 
  15   3   8        8.59       -3.63     97.34 o 
  17   3   8      134.22      218.28     72.46 o 
  19   3   8       65.48       87.65     55.03 o 
  21   3   8        0.93        0.22     51.62 o 
 -22   4   8      325.51      471.90     71.32 o 
 -20   4   8      500.07      529.48     70.29 o 
 -18   4   8     1666.20     1930.65    179.24 o 
 -16   4   8      978.17      955.51     78.42 o 
 -14   4   8      933.93     1041.81     76.48 o 
 -12   4   8     1024.70     1161.93     78.62 o 
 -10   4   8      698.63      545.21     66.62 o 
  -8   4   8     1002.05     1221.10     92.33 o 
  -6   4   8      440.28      550.84     52.68 o 
  -4   4   8     2458.81     2790.01    148.85 o 
  -2   4   8     2358.91     2428.44    204.01 o 
   0   4   8       41.71       23.56     23.53 o 
   2   4   8      724.64      845.09     66.61 o 
   4   4   8      575.85      556.81    101.14 o 
   6   4   8       72.17      104.13     40.86 o 
   8   4   8       20.77       20.89     67.02 o 
  10   4   8       11.33       17.15     68.52 o 
  12   4   8     1497.05     1499.62    133.12 o 
  14   4   8      677.65      554.09     94.71 o 
  16   4   8        5.48       -3.16     50.99 o 
  18   4   8      215.19      145.85     66.98 o 
  20   4   8      619.67      559.81     92.01 o 
 -21   5   8      105.20       80.73     46.65 o 
 -19   5   8        0.26      -29.22     35.61 o 
 -17   5   8      189.20      143.24     45.07 o 
 -15   5   8       48.34       19.81     61.56 o 
 -13   5   8      149.74       72.76    157.29 o 
 -11   5   8      207.06      187.92     53.51 o 
  -9   5   8      462.80      480.08    189.22 o 
  -7   5   8       22.30        8.97     26.49 o 
  -5   5   8      603.44      550.05     68.35 o 
  -3   5   8        1.06       -3.11     26.16 o 
  -1   5   8      802.45      848.59    272.54 o 
   1   5   8      123.30      103.33     33.62 o 
   3   5   8      765.15      732.77    126.82 o 
   5   5   8        0.02       32.35     30.64 o 
   7   5   8     1060.75     1095.70    107.76 o 
   9   5   8       10.87       -2.65     31.49 o 
  11   5   8      686.15      772.58    159.71 o 
  13   5   8        5.96       34.55     82.54 o 
  15   5   8      222.85      198.59     72.73 o 
  17   5   8        6.92      -21.49     91.88 o 
  19   5   8      103.30       41.94    118.36 o 
  21   5   8        6.68       14.02     84.10 o 
 -20   6   8      230.42      188.39     54.88 o 
 -18   6   8      632.73      666.99     93.54 o 
 -16   6   8      733.13      827.75    115.24 o 
 -14   6   8      614.65      595.84     84.10 o 
 -12   6   8      455.07      567.95     78.72 o 
 -10   6   8      806.95      697.46     82.59 o 
  -8   6   8     1292.25     1433.92    116.80 o 
  -6   6   8     1277.76     1539.39    122.77 o 
  -4   6   8     1162.94     1125.95    161.19 o 
  -2   6   8      489.75      576.88    129.26 o 
   0   6   8      267.40      396.83    114.47 o 
   2   6   8      472.01      454.81     54.97 o 
   4   6   8     1084.12     1328.03     83.18 o 
   6   6   8     1073.48     1272.83    112.58 o 
   8   6   8      505.11      483.15     51.83 o 
  10   6   8      894.55      873.56     73.36 o 
  12   6   8      587.37      557.33     67.01 o 
  14   6   8       65.57       85.32     56.40 o 
  16   6   8      116.17       94.20     71.82 o 
  18   6   8      294.96      399.13     93.43 o 
  20   6   8      354.18      420.49    127.70 o 
 -19   7   8       31.34       65.32     75.28 o 
 -17   7   8       37.92      -39.97     64.63 o 
 -15   7   8        5.86       40.30     48.08 o 
 -13   7   8       15.96        0.76     45.99 o 
 -11   7   8        7.32      -57.76     38.51 o 
  -9   7   8        5.27       16.77     45.94 o 
  -7   7   8       20.87       30.08     25.62 o 
  -5   7   8        2.60       -2.77     28.23 o 
  -3   7   8      319.95      291.49     58.98 o 
  -1   7   8      110.41      124.75     41.90 o 
   1   7   8       19.23       44.96     47.67 o 
   3   7   8      108.87      138.07     57.14 o 
   5   7   8       34.78       -4.82     27.17 o 
   7   7   8        0.02        3.62     39.16 o 
   9   7   8       21.07       52.91     31.81 o 
  11   7   8       48.63       19.36     29.16 o 
  13   7   8        9.61        1.26     30.11 o 
  15   7   8        0.29       75.04     46.41 o 
  17   7   8      186.61      240.86    104.34 o 
  19   7   8       46.75       -1.56     87.21 o 
 -18   8   8       32.59      114.85     74.42 o 
 -16   8   8      433.01      446.67    119.92 o 
 -14   8   8      724.60      787.43     99.67 o 
 -12   8   8      174.54       49.20     77.09 o 
 -10   8   8       23.95       60.00     52.09 o 
  -8   8   8      426.95      407.40     71.06 o 
  -6   8   8     1230.75     1319.17    155.74 o 
  -4   8   8      118.65       89.83     43.24 o 
  -2   8   8        5.99       65.83     36.14 o 
   0   8   8     1397.33     1690.40    114.13 o 
   2   8   8      803.44      697.18     76.23 o 
   4   8   8        3.97       15.73     31.22 o 
   6   8   8      168.03      206.19     45.76 o 
   8   8   8     1093.98     1303.92    130.77 o 
  10   8   8      833.78      847.94     75.38 o 
  12   8   8        3.11       62.34     46.26 o 
  14   8   8        2.67       71.44     62.85 o 
  16   8   8      449.93      412.95     90.28 o 
 -17   9   8        4.69       53.22    133.93 o 
 -15   9   8        1.46      116.71     74.33 o 
 -13   9   8       83.56       66.39     66.45 o 
 -11   9   8        0.02       34.98     54.51 o 
  -9   9   8       18.10       35.05     42.40 o 
  -7   9   8      260.10      170.69     47.30 o 
  -5   9   8      524.86      391.23     67.18 o 
  -3   9   8      208.07      104.92     44.10 o 
  -1   9   8        7.80      -28.11     32.93 o 
   1   9   8      260.22      218.34     52.82 o 
   3   9   8       36.56       96.52     34.35 o 
   5   9   8        4.81       48.43     39.31 o 
   7   9   8       84.15      108.09     51.61 o 
   9   9   8       59.99       55.83     38.05 o 
  11   9   8      417.73      477.29     69.20 o 
  13   9   8       33.39       20.54     41.00 o 
  15   9   8       30.52      -15.79    102.01 o 
 -16  10   8       45.59       -2.78     73.60 o 
 -14  10   8      188.74      256.69     86.92 o 
 -12  10   8      422.95      403.35    127.70 o 
 -10  10   8      295.57      214.89     75.96 o 
  -8  10   8      225.73      237.66     54.07 o 
  -6  10   8      205.53      180.32     62.21 o 
  -4  10   8      169.23       74.06    101.23 o 
  -2  10   8      452.59      415.43     70.51 o 
   0  10   8      676.66      801.09     90.43 o 
   2  10   8     1109.08     1131.65    104.34 o 
   4  10   8     1358.37     1461.35     95.19 o 
   6  10   8     1194.48     1076.69     83.86 o 
   8  10   8     1231.98     1141.00    134.95 o 
  10  10   8      557.90      514.82     68.54 o 
  12  10   8      229.03      180.82     54.35 o 
  14  10   8      443.28      483.27     87.21 o 
 -13  11   8      118.34       67.62     73.18 o 
 -11  11   8       32.54      120.70     74.88 o 
  -9  11   8        6.16      -52.40     63.37 o 
  -7  11   8       12.82       17.58     54.76 o 
  -5  11   8       16.34      -39.96     49.72 o 
  -3  11   8       39.07       27.18     48.30 o 
  -1  11   8       57.18       70.60     58.40 o 
   1  11   8       22.84       -0.47     37.03 o 
   3  11   8        0.41      -33.24     35.03 o 
   5  11   8       11.15       83.21     43.58 o 
   7  11   8        0.26       47.36     38.58 o 
   9  11   8        6.38       43.49     44.83 o 
  11  11   8       11.50       17.42     42.31 o 
 -10  12   8      814.54      892.05    114.60 o 
  -8  12   8      154.55      179.58     62.32 o 
  -6  12   8      119.37      149.05     67.32 o 
  -4  12   8      135.68       84.73     59.87 o 
  -2  12   8      424.98      189.62     57.98 o 
   0  12   8      365.41      273.71     75.53 o 
   2  12   8      100.79       75.93     44.79 o 
   4  12   8      417.97      530.98     82.70 o 
   6  12   8      169.59      211.35     52.61 o 
   8  12   8        8.43       47.51     49.48 o 
  10  12   8       15.92       46.72    110.57 o 
  -5  13   8      243.67      170.98    127.70 o 
  -3  13   8      110.20       67.24     80.20 o 
  -1  13   8       41.48       -3.86     50.51 o 
   1  13   8        7.10       31.15     43.61 o 
   3  13   8       12.96      172.87     82.54 o 
 -21   1   9      107.14      101.29     50.50 o 
 -19   1   9       74.54       81.07     62.29 o 
 -17   1   9      224.40      166.69     52.99 o 
 -15   1   9       74.38       19.94     62.29 o 
 -13   1   9      309.30      307.80     59.19 o 
 -11   1   9      444.73      623.69     73.23 o 
  -9   1   9     2542.61     2599.96    122.69 o 
  -7   1   9      212.51      292.31     44.82 o 
  -5   1   9      214.88      119.92     42.95 o 
  -3   1   9     1364.13     1617.09     93.76 o 
  -1   1   9      871.73     1093.17     54.79 o 
   1   1   9       84.44       90.84     29.04 o 
   3   1   9       60.42       49.67     35.12 o 
   5   1   9     1364.89     1593.84    120.02 o 
   7   1   9     3914.40     3720.80    165.18 o 
   9   1   9      603.42      671.46     93.05 o 
  11   1   9      403.73      353.91     80.66 o 
  13   1   9     1078.28     1302.07    128.62 o 
  15   1   9      264.06      276.37     85.70 o 
  17   1   9       51.99       47.15     70.86 o 
  19   1   9       61.35      105.84     69.07 o 
 -20   2   9       68.61        2.11     40.18 o 
 -18   2   9       65.79       29.30     44.51 o 
 -16   2   9       46.44       51.20     68.52 o 
 -14   2   9       12.20      -20.27     35.68 o 
 -12   2   9      264.11      270.89     83.30 o 
 -10   2   9        6.67       44.51     38.76 o 
  -8   2   9       72.95       77.59     63.85 o 
  -6   2   9      172.90      264.07     51.20 o 
  -4   2   9      367.45      419.98     59.44 o 
  -2   2   9      110.87       41.12     30.69 o 
   0   2   9       71.88       54.18     30.46 o 
   2   2   9        8.70       22.84     45.27 o 
   4   2   9      624.80      649.14     62.08 o 
   6   2   9      121.02        2.13     58.40 o 
   8   2   9        5.81      -32.99     47.01 o 
  10   2   9      107.49      255.52     74.03 o 
  12   2   9      266.05      214.86     75.89 o 
  14   2   9        0.22      -20.16     72.42 o 
  16   2   9      221.29      261.51    126.93 o 
  18   2   9       10.99      -63.85     87.21 o 
 -21   3   9      346.21      396.97     71.62 o 
 -19   3   9      416.32      552.34     96.42 o 
 -17   3   9      392.80      498.92     97.41 o 
 -15   3   9      527.78      487.23     66.75 o 
 -13   3   9      894.07     1019.82    192.33 o 
 -11   3   9      731.54      531.28     72.07 o 
  -9   3   9      465.10      371.42     61.05 o 
  -7   3   9     1181.19     1482.53    154.18 o 
  -5   3   9     2366.11     2658.63    125.54 o 
  -3   3   9      635.82      759.00     62.41 o 
  -1   3   9       25.03       58.06     35.03 o 
   1   3   9     1120.88     1162.09     76.38 o 
   3   3   9     1329.62     1383.81     85.15 o 
   5   3   9       32.73       21.62     34.81 o 
   7   3   9        3.56      -32.20     52.82 o 
   9   3   9      213.88      303.66     80.19 o 
  11   3   9      566.43      502.12    130.82 o 
  13   3   9      138.36       55.88     75.53 o 
  15   3   9       21.38       22.71     71.82 o 
  17   3   9      286.10      276.95     84.45 o 
 -20   4   9        0.19       49.31     48.46 o 
 -18   4   9        7.81       13.99     37.54 o 
 -16   4   9        4.31       -6.15    109.02 o 
 -14   4   9       34.27       60.88     47.89 o 
 -12   4   9        7.52      -12.07     28.04 o 
 -10   4   9       20.78      -16.44     31.37 o 
  -8   4   9      401.73      374.44     61.64 o 
  -6   4   9      528.71      582.49     71.58 o 
  -4   4   9      134.94      210.84     49.41 o 
  -2   4   9       13.74       -7.70     30.68 o 
   0   4   9      265.45      326.99     60.61 o 
   2   4   9        0.14       13.71     39.35 o 
   4   4   9      218.11      213.30     46.51 o 
   6   4   9       96.84       96.83     42.16 o 
   8   4   9       25.85       30.71     57.59 o 
  10   4   9       90.24      130.05     71.62 o 
  12   4   9      119.22      148.13     75.43 o 
  14   4   9      215.40      200.39     91.88 o 
  16   4   9       30.29      -10.35     61.55 o 
  18   4   9        0.15        4.90     62.49 o 
 -19   5   9      339.74       81.54     63.61 o 
 -17   5   9      146.29        9.90     46.67 o 
 -15   5   9      352.15      332.31     72.42 o 
 -13   5   9      486.09      419.36    112.13 o 
 -11   5   9      155.93      152.96    173.65 o 
  -9   5   9      740.36      776.06     85.30 o 
  -7   5   9     1392.37     1309.17    101.50 o 
  -5   5   9      808.76      808.96     67.12 o 
  -3   5   9      567.85      480.90    105.90 o 
  -1   5   9      428.10      402.66     61.86 o 
   1   5   9      666.51      793.15     82.31 o 
   3   5   9      702.07      780.94    122.44 o 
   5   5   9      416.94      299.11     44.16 o 
   7   5   9      149.85      114.10     52.39 o 
   9   5   9      195.90       86.60     68.84 o 
  11   5   9      405.71      312.65    105.90 o 
  13   5   9       62.10       69.64     73.56 o 
  15   5   9       88.96       77.69     80.20 o 
  17   5   9      306.10      240.83     93.44 o 
 -18   6   9       47.93       65.76     57.28 o 
 -16   6   9       43.23      100.25     59.00 o 
 -14   6   9       23.32       -7.22     48.10 o 
 -12   6   9       10.86       43.42     43.50 o 
 -10   6   9       11.01       60.26     37.41 o 
  -8   6   9      128.25      151.94     50.51 o 
  -6   6   9      101.30       66.32     36.78 o 
  -4   6   9        0.03       99.25     41.87 o 
  -2   6   9       13.71       39.89     37.79 o 
   0   6   9      164.21      257.04     62.29 o 
   2   6   9       10.69       13.94     50.61 o 
   4   6   9      247.37      148.96     43.54 o 
   6   6   9       28.90       80.22     36.16 o 
   8   6   9       58.75       63.80     36.13 o 
  10   6   9        0.67      -37.21     56.50 o 
  12   6   9        8.24       20.76     65.63 o 
  14   6   9        0.52      -62.09     64.73 o 
  16   6   9       66.02       18.16     64.67 o 
 -17   7   9      506.74      446.32     90.25 o 
 -15   7   9      227.08      159.30     84.88 o 
 -13   7   9      178.48      256.51     69.40 o 
 -11   7   9       53.47       97.80     55.57 o 
  -9   7   9       17.74       69.40     38.80 o 
  -7   7   9        4.36       18.48     65.41 o 
  -5   7   9      358.40      439.25     56.12 o 
  -3   7   9     1597.67     1658.26    142.50 o 
  -1   7   9     1076.11     1145.52     98.00 o 
   1   7   9      760.27      728.59     81.29 o 
   3   7   9      234.74      239.55     67.75 o 
   5   7   9      451.51      567.19    134.42 o 
   7   7   9      866.65      868.01     77.02 o 
   9   7   9       17.24       65.16     33.81 o 
  11   7   9        1.74       -5.61     38.65 o 
  13   7   9      383.75      387.41     82.69 o 
  15   7   9      521.41      505.81    129.13 o 
 -16   8   9        0.46       -2.61     50.68 o 
 -14   8   9       21.80       46.20    111.35 o 
 -12   8   9       46.01       -8.11     51.39 o 
 -10   8   9       42.61      -29.10     42.63 o 
  -8   8   9        5.60       21.45     34.57 o 
  -6   8   9      255.20      304.63     51.85 o 
  -4   8   9      294.63      390.59     97.34 o 
  -2   8   9      146.05      151.01     47.14 o 
   0   8   9       92.81      113.92     43.88 o 
   2   8   9        0.66        1.19     34.36 o 
   4   8   9      135.09      147.45     52.95 o 
   6   8   9      441.79      474.82     63.87 o 
   8   8   9        0.62       15.48     32.90 o 
  10   8   9      139.44      128.93     44.58 o 
  12   8   9      163.70      132.17     57.90 o 
  14   8   9       29.44       43.61    109.02 o 
 -13   9   9      263.05      167.81     65.86 o 
 -11   9   9      168.90      150.71     62.72 o 
  -9   9   9      129.67       99.94     59.11 o 
  -7   9   9      257.49      247.25     50.34 o 
  -5   9   9      272.21      261.72     61.40 o 
  -3   9   9      277.32      331.08     64.81 o 
  -1   9   9      472.48      398.84     68.25 o 
   1   9   9      507.50      445.65    127.70 o 
   3   9   9      507.10      509.05     80.20 o 
   5   9   9       85.87       73.10     40.03 o 
   7   9   9       97.82      158.48     43.26 o 
   9   9   9        2.87       25.77     36.85 o 
  11   9   9      269.92      255.72     55.38 o 
  13   9   9      301.90      154.18    123.03 o 
 -12  10   9       61.33       53.41     82.54 o 
 -10  10   9        2.68       25.76     50.46 o 
  -8  10   9       32.68       82.22     59.00 o 
  -6  10   9       23.81       33.78     42.47 o 
  -4  10   9       81.15       40.21     41.90 o 
  -2  10   9        0.29      -41.54     35.90 o 
   0  10   9      101.13      139.35     48.40 o 
   2  10   9       40.71       69.49     40.04 o 
   4  10   9      700.80      577.48    150.29 o 
   6  10   9       53.48       99.90     52.91 o 
   8  10   9      408.87      350.54     89.97 o 
  10  10   9      336.27      250.94    129.26 o 
  -9  11   9       14.20       70.08     68.52 o 
  -7  11   9       65.35       30.89     49.98 o 
  -5  11   9      222.39      245.09     69.95 o 
  -3  11   9       11.35       53.73     42.95 o 
  -1  11   9      133.89      165.91     60.61 o 
   1  11   9      251.58      191.93     57.23 o 
   3  11   9      125.44      160.67    126.15 o 
   5  11   9      408.37      316.94     65.68 o 
   7  11   9     1044.27      801.56    102.66 o 
 -18   0  10      119.60      200.90     90.33 o 
 -16   0  10      266.99      261.64     93.44 o 
 -14   0  10      181.35      253.85     85.65 o 
 -12   0  10       93.72      255.41     84.10 o 
 -10   0  10      172.32       32.70     57.62 o 
  -6   0  10     2945.32     3694.06    213.36 o 
  -4   0  10       25.95       -6.23     43.61 o 
  -2   0  10     1023.54     1264.58    127.70 o 
   0   0  10      677.58      697.70     99.67 o 
   2   0  10       19.04       32.70     84.10 o 
   4   0  10       70.31      146.39     95.00 o 
   6   0  10      338.06      297.46    107.46 o 
   8   0  10      446.58      503.03    119.92 o 
  10   0  10      680.94      780.24    154.18 o 
  12   0  10      627.18      602.70    146.39 o 
  14   0  10       55.70      -51.39     85.65 o 
  16   0  10        2.70      -37.38     95.00 o 
 -17   1  10       32.40        3.50     43.39 o 
 -15   1  10        1.89       41.33     79.43 o 
 -13   1  10       42.78       76.27     47.31 o 
 -11   1  10       40.70       23.44     38.60 o 
  -9   1  10       47.91       81.15     46.79 o 
  -7   1  10       55.90       15.67     37.25 o 
  -5   1  10     1211.74     1353.27    135.49 o 
  -3   1  10      251.37      166.03     45.90 o 
  -1   1  10        8.97       39.88     30.60 o 
   1   1  10      238.20      301.54     60.50 o 
   3   1  10       15.75      -24.63     52.82 o 
   5   1  10        4.20       13.08     77.87 o 
   7   1  10      125.47      173.98     68.82 o 
   9   1  10      191.31      217.80     77.49 o 
  11   1  10       14.13       12.90     62.15 o 
  13   1  10      131.65      134.14     77.06 o 
  15   1  10        9.27       47.84     76.39 o 
 -18   2  10      108.07      110.76    126.93 o 
 -16   2  10       72.60      123.51     47.82 o 
 -14   2  10      257.48      193.70     55.60 o 
 -12   2  10      187.20      279.52    144.06 o 
 -10   2  10      566.85      585.19     77.87 o 
  -8   2  10      591.00      562.28     74.79 o 
  -6   2  10       13.23       98.09     56.84 o 
  -4   2  10      681.83      825.84     98.89 o 
  -2   2  10     1120.61     1179.21     74.86 o 
   0   2  10      360.41      402.86     83.32 o 
   2   2  10      427.58      619.13     83.32 o 
   4   2  10      294.01      369.49     80.93 o 
   6   2  10      811.29     1018.65    111.92 o 
   8   2  10     1282.44     1080.61    162.74 o 
  10   2  10      801.79      771.15    161.97 o 
  12   2  10      312.94      130.69     78.16 o 
  14   2  10       50.06      149.92    115.24 o 
  16   2  10       57.99      166.64    123.03 o 
 -17   3  10        0.50       25.38     57.98 o 
 -15   3  10       45.61      106.31     90.33 o 
 -13   3  10      196.96      254.36     59.34 o 
 -11   3  10       69.99      178.87     48.59 o 
  -9   3  10       36.42       73.97     84.10 o 
  -7   3  10       29.68      -10.59     32.82 o 
  -5   3  10      446.47      347.79     63.87 o 
  -3   3  10      319.40      429.35     90.33 o 
  -1   3  10        3.80       -8.36     36.11 o 
   1   3  10      103.73      103.36     44.48 o 
   3   3  10       19.89        0.85     34.44 o 
   5   3  10        3.63      -34.41     56.85 o 
   7   3  10       26.38       -6.44    105.90 o 
   9   3  10       90.41       95.77     73.56 o 
  11   3  10      106.76       26.62     72.48 o 
  13   3  10        4.49      -16.11     65.41 o 
  15   3  10        1.45      -27.17     74.42 o 
 -16   4  10      199.68      271.29     77.09 o 
 -14   4  10      369.05      434.32     67.85 o 
 -12   4  10      309.37      448.99     71.82 o 
 -10   4  10      471.56      617.85    227.37 o 
  -8   4  10      471.94      377.12     81.76 o 
  -6   4  10        8.34        8.74     53.73 o 
  -4   4  10      338.60      355.99     62.51 o 
  -2   4  10     1232.64     1724.49     95.05 o 
   0   4  10     1243.35     1259.91    238.28 o 
   2   4  10      516.40      382.27     80.98 o 
   4   4  10      117.53      156.13     44.58 o 
   6   4  10      577.45      675.02    258.52 o 
   8   4  10       29.22       24.97     68.04 o 
  10   4  10      163.37       66.42     74.33 o 
  12   4  10      122.56      122.79    105.12 o 
  14   4  10      537.05      540.70    116.34 o 
 -15   5  10        5.51       37.67     53.29 o 
 -13   5  10        4.32        2.34     42.95 o 
 -11   5  10      149.34       41.99    101.23 o 
  -9   5  10      101.94       67.94     54.51 o 
  -7   5  10       88.68       69.72     44.59 o 
  -5   5  10      203.70      199.78     54.53 o 
  -3   5  10       40.56       75.70     34.73 o 
  -1   5  10       19.36       13.29     42.30 o 
   1   5  10      104.75       58.34     42.57 o 
   3   5  10       35.34       88.28     42.39 o 
   5   5  10      254.79      257.66     52.30 o 
   7   5  10      130.42      110.67     71.17 o 
   9   5  10      301.27      398.33     96.23 o 
  11   5  10      179.42       95.93     82.04 o 
  13   5  10       10.02       12.06     78.27 o 
 -14   6  10      246.62      250.33     72.06 o 
 -12   6  10      205.98      186.76     56.76 o 
 -10   6  10      106.63       56.56     41.28 o 
  -8   6  10       91.08       76.25     45.61 o 
  -6   6  10      172.34      182.25     58.40 o 
  -4   6  10      364.12      363.54     65.48 o 
  -2   6  10      589.77      556.59     75.94 o 
   0   6  10      795.70     1019.12    129.26 o 
   2   6  10      646.93      472.82     79.43 o 
   4   6  10      262.71      313.84     66.94 o 
   6   6  10      100.49      104.25     42.73 o 
   8   6  10       41.59      135.23     64.36 o 
  10   6  10       17.96        6.71     66.69 o 
  12   6  10       31.68       73.49     80.69 o 
 -13   7  10      139.84       49.78    115.24 o 
 -11   7  10       38.26       74.47     56.07 o 
  -9   7  10       20.52        9.00     38.51 o 
  -7   7  10       42.16       54.16     61.52 o 
  -5   7  10       91.32       78.35     44.10 o 
  -3   7  10      260.42      194.37     77.87 o 
  -1   7  10       27.58       64.05     49.72 o 
   1   7  10       60.91       74.75     41.11 o 
   3   7  10       25.32      112.52     48.26 o 
   5   7  10        0.32       -3.33     39.71 o 
   7   7  10       37.95       26.67     39.16 o 
   9   7  10       12.85       51.15     70.08 o 
  11   7  10       82.95       20.25    109.02 o 
 -10   8  10       87.05       41.50     44.90 o 
  -8   8  10        6.82       80.54     48.59 o 
  -6   8  10      262.37      349.99     68.82 o 
  -4   8  10      569.27      532.60     64.61 o 
  -2   8  10      338.69      357.05     85.65 o 
   0   8  10      331.47      313.27     77.87 o 
   2   8  10      588.10      562.79     81.57 o 
   4   8  10      514.24      602.18     80.80 o 
   6   8  10        2.25       63.65    103.56 o 
   8   8  10       15.46       86.14     41.52 o 
  10   8  10      320.63      242.95    129.26 o 
  -9   9  10        9.66      -37.25     33.13 o 
  -7   9  10        0.13       38.30     45.45 o 
  -5   9  10       16.60       41.93     54.51 o 
  -3   9  10        0.96       52.22     43.38 o 
  -1   9  10        3.99      -18.55     41.87 o 
   1   9  10        6.18       18.69     42.57 o 
   3   9  10       16.23       72.33     44.94 o 
   5   9  10       85.37      100.21     52.95 o 
   7   9  10       91.36      190.00     71.64 o 
  -4  10  10      129.34      202.46     98.11 o 
  -2  10  10        2.33      -29.18     40.56 o 
   0  10  10       51.97       29.17     47.86 o 
   2  10  10       79.87      116.80     84.10 o 
 -13   1  11      133.33      169.04     57.86 o 
 -11   1  11       15.22       31.15     56.07 o 
  -9   1  11      387.49      504.59    102.79 o 
  -7   1  11      394.48      355.43    118.36 o 
  -5   1  11      122.91      136.09     48.92 o 
  -3   1  11       17.33        8.60     33.47 o 
  -1   1  11       16.79       84.10     59.18 o 
   3   1  11       80.58       98.11    104.34 o 
   5   1  11       33.27       26.18     68.82 o 
   7   1  11      286.66      452.79     95.21 o 
   9   1  11      161.34      206.58     84.71 o 
  11   1  11       39.68       48.53     77.69 o 
 -14   2  11      148.98      112.13     65.41 o 
 -12   2  11      147.24       62.66     47.01 o 
 -10   2  11        4.84       74.56     43.03 o 
  -8   2  11        3.85       66.97     56.07 o 
  -6   2  11      238.39      351.96     95.00 o 
  -4   2  11        8.73       34.82     40.18 o 
  -2   2  11       29.94       14.02     52.95 o 
   0   2  11       69.97       51.39     57.62 o 
   2   2  11       26.55     -107.46     96.56 o 
   4   2  11        0.01       98.11    102.79 o 
   6   2  11       20.32        4.00     60.93 o 
   8   2  11        0.72      -23.49     67.85 o 
  10   2  11        0.66       90.59     81.29 o 
  12   2  11      218.00      552.86    158.85 o 
 -13   3  11      279.59      338.47     75.53 o 
 -11   3  11      244.69      316.78     68.17 o 
  -9   3  11      267.05      362.49     70.45 o 
  -7   3  11      257.50      224.05     60.45 o 
  -5   3  11      145.27      197.91     86.43 o 
  -3   3  11      777.54      800.48    121.47 o 
  -1   3  11      787.90      624.50    110.57 o 
   1   3  11      120.63      202.52     52.31 o 
   3   3  11      259.81      249.18    113.69 o 
   5   3  11      652.41      577.78    152.62 o 
   7   3  11      275.66      315.00     87.78 o 
   9   3  11       28.65      153.84     84.71 o 
  11   3  11      128.37       70.62     85.56 o 
 -12   4  11        6.53       46.97     48.30 o 
 -10   4  11        5.69       83.08     70.08 o 
  -8   4  11       12.40       61.31     42.35 o 
  -6   4  11        1.07       26.96     42.05 o 
  -4   4  11       20.74        6.36     40.18 o 
  -2   4  11        3.10       28.97     40.76 o 
   0   4  11       51.82       58.32     63.85 o 
   2   4  11       22.50       39.03     42.25 o 
   4   4  11       16.88       18.69     56.07 o 
   6   4  11        2.84       79.43    107.46 o 
   8   4  11        1.48       20.67     81.76 o 
  10   4  11        7.78     -119.04     91.88 o 
 -11   5  11      146.47       83.34     48.12 o 
  -9   5  11      105.95      144.09     52.82 o 
  -7   5  11       45.61       39.34     45.28 o 
  -5   5  11      208.92      220.18     58.72 o 
  -3   5  11      253.41      281.77     61.36 o 
  -1   5  11       73.37       81.39     44.51 o 
   1   5  11      133.58      142.26     50.77 o 
   3   5  11      179.85      223.39     56.07 o 
   5   5  11       96.02      109.02     70.08 o 
   7   5  11      114.68       80.98     68.52 o 
   9   5  11      214.27      263.74     98.94 o 
  -8   6  11        2.05      -17.22     39.29 o 
  -6   6  11       13.69       13.29     38.20 o 
  -4   6  11      255.26      192.77     58.24 o 
  -2   6  11       82.77      135.56     50.88 o 
   0   6  11        4.27       45.75     46.33 o 
   2   6  11        3.12      -30.21     38.87 o 
   4   6  11        0.03       -6.27     40.61 o 
   6   6  11       48.16       56.07     74.75 o 
  -5   7  11       65.32      138.65     77.09 o 
  -3   7  11      149.50      157.96     52.33 o 
  -1   7  11      652.34      577.33     85.27 o 
   1   7  11      878.74      519.03    162.74 o 
   3   7  11      163.30      125.21     48.12 o 
  -6   0  12       42.24      172.87     71.64 o 
  -4   0  12      337.73      372.21     99.67 o 
  -5   1  12        2.18       95.52     72.42 o 
  -3   1  12      153.55       43.61     62.29 o 
  -4   2  12       20.71       66.97     60.74 o 
  -2   2  12      151.96      119.92     68.52 o 
  -1   3  12       13.39       54.51     59.18 o 
                                                 
